# Supplementary material for: 4-Methyl­anilinium nitrate
Source: Acta Crystallogr Sect E Struct Rep Online. 2010 Mar 13;66(Pt 4):o835. doi: 10.1107/S1600536810005441 (PMC2983992; doi:10.1107/S1600536810005441)
Supplement: Supplementary file 1 [file e-66-0o835-sup1.cif]

##############################################################################
###                                                                        ###
###        Electronic paper (Acta Crystallographica Section E)             ###
###                                                                        ###
##############################################################################
#                                                                            #
# This CIF contains the data in a paper accepted for publication in Acta     #
# Crystallographica Section E. It conforms to the requirements of Notes      #
# for Authors for Section E, and has been peer reviewed under the auspices   #
# of the IUCr Commission on Journals.                                        #
#                                                                            #
# Full details of the Crystallographic Information File format               #
# are given in the paper "The Crystallographic Information File (CIF):       #
# a New Standard Archive File for Crystallography" by S. R. Hall, F. H.      #
# Allen and I. D. Brown [Acta Cryst. (1991), A47, 655-685].                  #
#                                                                            #
# The current version of the core CIF dictionary is obtainable from          #
# ftp://ftp.iucr.org/pub/cif_core.dic. The current version number is 2.4.    #
#                                                                            #
# Software is freely available for graphical display of the structure(s) in  #
# this CIF.  For information consult the CIF home page http://www.iucr.org/  #
# cif/home.html                                                              #
#                                                                            #
# This file may be used for bona fide research purposes within the           #
# scientific community so long as proper attribution is given to the journal # 
# article from which it was obtained.                                        #
#                                                                            #
##############################################################################
                                             
data_I
_audit_creation_method     SHELXL-97
_chemical_name_systematic
;
4-Methylanilinium nitrate
;
_chemical_name_common     ?
_chemical_formula_moiety     'C7 H10 N + , N O3 -'
_chemical_formula_sum     'C7 H10 N2 O3'
_chemical_formula_iupac     'C7 H10 N + , N O3 -'
_chemical_formula_weight     170.17
_chemical_melting_point     ?
_symmetry_cell_setting     monoclinic
_symmetry_space_group_name_H-M     'P 21/c'
_symmetry_space_group_name_Hall     '-P 2ybc'
loop_
    _symmetry_equiv_pos_site_id
    _symmetry_equiv_pos_as_xyz
    1 x,y,z
    2 -x,1/2+y,1/2-z
    3 -x,-y,-z
    4 x,1/2-y,1/2+z
_cell_length_a     5.6468(11)
_cell_length_b     8.7860(18)
_cell_length_c     17.811(4)
_cell_angle_alpha     90.00
_cell_angle_beta     99.01(3)
_cell_angle_gamma     90.00
_cell_volume     872.8(3)
_cell_formula_units_Z     4
_cell_measurement_reflns_used     3553
_cell_measurement_theta_min     3.275
_cell_measurement_theta_max     27.57
_cell_measurement_temperature     298(2)
_exptl_crystal_description     prism
_exptl_crystal_colour     colourless
_exptl_crystal_size_max     0.60
_exptl_crystal_size_mid     0.40
_exptl_crystal_size_min     0.40
_exptl_crystal_density_diffrn     1.295
_exptl_crystal_density_meas     ?
_exptl_crystal_density_method     'not measured'
_exptl_crystal_F_000     360
_exptl_absorpt_coefficient_mu     0.102
_exptl_absorpt_correction_type     multi-scan
_exptl_absorpt_process_details     '(CrystalClear; Rigaku, 2005)'
_exptl_absorpt_correction_T_min     0.5
_exptl_absorpt_correction_T_max     0.5
_exptl_special_details
;
;
_diffrn_ambient_temperature     298(2)
_diffrn_radiation_type     MoK\a
_diffrn_radiation_wavelength     0.71073
_diffrn_radiation_source     'fine-focus sealed tube'
_diffrn_radiation_monochromator     graphite
_diffrn_measurement_device_type     'Rigaku Mercury2'
_diffrn_measurement_method     'CCD profile fitting'
_diffrn_detector_area_resol_mean     13.6612
_diffrn_reflns_number     8641
_diffrn_reflns_av_R_equivalents     0.0375
_diffrn_reflns_av_sigmaI/netI     0.0296
_diffrn_reflns_theta_min     3.28
_diffrn_reflns_theta_max     27.48
_diffrn_reflns_theta_full     27.48
_diffrn_measured_fraction_theta_max     0.998
_diffrn_measured_fraction_theta_full     0.998
_diffrn_reflns_limit_h_min     -7
_diffrn_reflns_limit_h_max     7
_diffrn_reflns_limit_k_min     -11
_diffrn_reflns_limit_k_max     11
_diffrn_reflns_limit_l_min     -23
_diffrn_reflns_limit_l_max     23
_diffrn_standards_number     0
_diffrn_standards_interval_count     ?
_diffrn_standards_interval_time     ?
_diffrn_standards_decay_%     0
_refine_special_details
;
Refinement of <i>F</i>^2^ against ALL reflections. The weighted <i>R</i>-factor
<i>wR</i> and goodness of fit <i>S</i> are based on <i>F</i>^2^, conventional
<i>R</i>-factors <i>R</i> are based on <i>F</i>, with <i>F</i> set to zero for
negative <i>F</i>^2^. The threshold expression of <i>F</i>^2^ >
\s(<i>F</i>^2^) is used only for calculating <i>R</i>-factors(gt) <i>etc</i>.
and is not relevant to the choice of reflections for refinement.
<i>R</i>-factors based on <i>F</i>^2^ are statistically about twice as large
as those based on <i>F</i>, and <i>R</i>- factors based on ALL data will be
even larger.
;
_reflns_number_total     2011
_reflns_number_gt     1432
_reflns_threshold_expression     I>2\s(I)
_refine_ls_structure_factor_coef     Fsqd
_refine_ls_matrix_type     full
_refine_ls_R_factor_all     0.0801
_refine_ls_R_factor_gt     0.0566
_refine_ls_wR_factor_gt     0.1415
_refine_ls_wR_factor_ref     0.1562
_refine_ls_goodness_of_fit_ref     1.014
_refine_ls_restrained_S_all     1.014
_refine_ls_number_reflns     2011
_refine_ls_number_parameters     111
_refine_ls_number_restraints     0
_refine_ls_hydrogen_treatment     constr
_refine_ls_weighting_scheme     calc
_refine_ls_weighting_details
         'calc w=1/[\s^2^(Fo^2^)+(0.0752P)^2^+0.2152P] where P=(Fo^2^+2Fc^2^)/3'
_atom_sites_solution_hydrogens     geom
_atom_sites_solution_primary     direct
_atom_sites_solution_secondary     difmap
_refine_ls_shift/su_max     0.000
_refine_ls_shift/su_mean     0.000
_refine_diff_density_max     0.243
_refine_diff_density_min     -0.262
_refine_ls_extinction_method     none
_refine_ls_extinction_coef     ?
loop_
    _atom_type_symbol
    _atom_type_description
    _atom_type_scat_dispersion_real
    _atom_type_scat_dispersion_imag
    _atom_type_scat_source
    'C' 'C' 0.0033 0.0016
                         'International Tables Vol C Tables 4.2.6.8 and 6.1.1.4'
    'H' 'H' 0.0000 0.0000
                         'International Tables Vol C Tables 4.2.6.8 and 6.1.1.4'
    'N' 'N' 0.0061 0.0033
                         'International Tables Vol C Tables 4.2.6.8 and 6.1.1.4'
    'O' 'O' 0.0106 0.0060
                         'International Tables Vol C Tables 4.2.6.8 and 6.1.1.4'
_computing_data_collection     'CrystalClear (Rigaku, 2005)'
_computing_cell_refinement     'CrystalClear (Rigaku, 2005)'
_computing_data_reduction     'CrystalClear (Rigaku, 2005)'
_computing_structure_solution     'SHELXS97 (Sheldrick, 2008)'
_computing_structure_refinement     'SHELXL97 (Sheldrick, 2008)'
_computing_molecular_graphics     'SHELXTL (Sheldrick, 2008)'
_computing_publication_material     'PRPKAPPA (Ferguson, 1999)'
loop_
    _atom_site_type_symbol
    _atom_site_label
    _atom_site_fract_x
    _atom_site_fract_y
    _atom_site_fract_z
    _atom_site_U_iso_or_equiv
    _atom_site_thermal_displace_type
    _atom_site_calc_flag
    _atom_site_refinement_flags
    _atom_site_occupancy
    N N1 0.3877(3) 0.91687(17) 0.33271(9) 0.0512(5) Uani . . 1.000
    C C1 0.4679(3) 0.83868(18) 0.40462(10) 0.0434(5) Uani . . 1.000
    C C2 0.6763(3) 0.7554(2) 0.41229(12) 0.0658(8) Uani . . 1.000
    C C3 0.7515(4) 0.6808(2) 0.47979(14) 0.0578(7) Uani . . 1.000
    C C4 0.6214(4) 0.6858(2) 0.53968(12) 0.0607(7) Uani . . 1.000
    C C5 0.4132(4) 0.7703(2) 0.52945(11) 0.0627(7) Uani . . 1.000
    C C6 0.3354(3) 0.8472(2) 0.46280(11) 0.0542(6) Uani . . 1.000
    C C7 0.7061(5) 0.6011(3) 0.61266(14) 0.0920(10) Uani . . 1.000
    O O1 0.9140(3) 0.02956(19) 0.33081(10) 0.0803(6) Uani . . 1.000
    O O2 0.6445(2) 0.17377(18) 0.27222(9) 0.0675(5) Uani . . 1.000
    O O3 0.9986(3) 0.1724(2) 0.24110(9) 0.0737(6) Uani . . 1.000
    N N2 0.8567(3) 0.12615(18) 0.28068(9) 0.0492(5) Uani . . 1.000
    H H1A 0.49500 0.98720 0.32520 0.0770 Uiso calc R 1.000
    H H1B 0.24690 0.96120 0.33430 0.0770 Uiso calc R 1.000
    H H1C 0.37240 0.84980 0.29480 0.0770 Uiso calc R 1.000
    H H2 0.76490 0.74950 0.37260 0.0690 Uiso calc R 1.000
    H H3 0.89360 0.62550 0.48540 0.0790 Uiso calc R 1.000
    H H5 0.32260 0.77550 0.56870 0.0750 Uiso calc R 1.000
    H H6 0.19500 0.90420 0.45730 0.0650 Uiso calc R 1.000
    H H7A 0.57120 0.55570 0.63080 0.1380 Uiso calc R 1.000
    H H7B 0.78420 0.67070 0.65010 0.1380 Uiso calc R 1.000
    H H7C 0.81700 0.52300 0.60350 0.1380 Uiso calc R 1.000
loop_
    _atom_site_aniso_label
    _atom_site_aniso_U_11
    _atom_site_aniso_U_22
    _atom_site_aniso_U_33
    _atom_site_aniso_U_12
    _atom_site_aniso_U_13
    _atom_site_aniso_U_23
    N1 0.0498(9) 0.0510(9) 0.0537(9) -0.0069(7) 0.0109(7) 0.0010(7)
    C1 0.0431(9) 0.0401(9) 0.0470(9) -0.0087(7) 0.0073(7) -0.0034(7)
    C2 0.0571(12) 0.0555(12) 0.0831(15) 0.0059(9) 0.0053(11) 0.0088(11)
    C3 0.0526(11) 0.0544(11) 0.0700(13) 0.0012(9) 0.0206(9) 0.0022(9)
    C4 0.0764(14) 0.0453(10) 0.0553(11) -0.0150(10) -0.0054(10) -0.0008(8)
    C5 0.0785(14) 0.0653(13) 0.0467(11) -0.0118(11) 0.0175(10) -0.0070(9)
    C6 0.0521(10) 0.0564(11) 0.0555(11) 0.0007(9) 0.0126(8) -0.0059(9)
    C7 0.128(2) 0.0688(15) 0.0681(15) -0.0148(15) -0.0194(15) 0.0106(12)
    O1 0.0720(10) 0.0797(10) 0.0930(12) 0.0197(8) 0.0244(9) 0.0394(9)
    O2 0.0512(8) 0.0811(10) 0.0718(10) 0.0102(7) 0.0143(7) 0.0174(8)
    O3 0.0618(9) 0.0937(12) 0.0703(10) -0.0148(8) 0.0253(7) 0.0113(8)
    N2 0.0489(8) 0.0516(8) 0.0478(8) -0.0026(7) 0.0098(6) -0.0004(7)
_geom_special_details
;
 Bond distances, angles etc. have been calculated using the
 rounded fractional coordinates. All su's are estimated
 from the variances of the (full) variance-covariance matrix.
 The cell esds are taken into account in the estimation of
 distances, angles and torsion angles
;
loop_
    _geom_bond_atom_site_label_1
    _geom_bond_atom_site_label_2
    _geom_bond_site_symmetry_1
    _geom_bond_site_symmetry_2
    _geom_bond_distance
    _geom_bond_publ_flag
    O1 N2 . . 1.238(2) no
    O2 N2 . . 1.256(2) no
    O3 N2 . . 1.217(2) no
    N1 C1 . . 1.461(2) no
    N1 H1A . . 0.8900 no
    N1 H1B . . 0.8900 no
    N1 H1C . . 0.8900 no
    C1 C6 . . 1.372(3) no
    C1 C2 . . 1.374(2) no
    C2 C3 . . 1.377(3) no
    C3 C4 . . 1.387(3) no
    C4 C5 . . 1.378(3) no
    C4 C7 . . 1.509(3) no
    C5 C6 . . 1.377(3) no
    C2 H2 . . 0.9300 no
    C3 H3 . . 0.9300 no
    C5 H5 . . 0.9300 no
    C6 H6 . . 0.9300 no
    C7 H7A . . 0.9600 no
    C7 H7B . . 0.9600 no
    C7 H7C . . 0.9600 no
loop_
    _geom_angle_atom_site_label_1
    _geom_angle_atom_site_label_2
    _geom_angle_atom_site_label_3
    _geom_angle_site_symmetry_1
    _geom_angle_site_symmetry_2
    _geom_angle_site_symmetry_3
    _geom_angle
    _geom_angle_publ_flag
    H1B N1 H1C . . . 109.00 no
    C1 N1 H1B . . . 109.00 no
    C1 N1 H1C . . . 109.00 no
    C1 N1 H1A . . . 109.00 no
    H1A N1 H1C . . . 109.00 no
    H1A N1 H1B . . . 109.00 no
    O1 N2 O2 . . . 116.86(17) no
    O2 N2 O3 . . . 121.45(17) no
    O1 N2 O3 . . . 121.70(18) no
    C2 C1 C6 . . . 120.92(17) no
    N1 C1 C6 . . . 120.37(16) no
    N1 C1 C2 . . . 118.71(17) no
    C1 C2 C3 . . . 118.85(19) no
    C2 C3 C4 . . . 121.9(2) no
    C3 C4 C5 . . . 117.31(19) no
    C3 C4 C7 . . . 120.8(2) no
    C5 C4 C7 . . . 121.9(2) no
    C4 C5 C6 . . . 121.92(19) no
    C1 C6 C5 . . . 119.10(17) no
    C3 C2 H2 . . . 121.00 no
    C1 C2 H2 . . . 121.00 no
    C4 C3 H3 . . . 119.00 no
    C2 C3 H3 . . . 119.00 no
    C4 C5 H5 . . . 119.00 no
    C6 C5 H5 . . . 119.00 no
    C1 C6 H6 . . . 120.00 no
    C5 C6 H6 . . . 120.00 no
    C4 C7 H7C . . . 109.00 no
    H7A C7 H7C . . . 109.00 no
    H7B C7 H7C . . . 109.00 no
    H7A C7 H7B . . . 109.00 no
    C4 C7 H7A . . . 109.00 no
    C4 C7 H7B . . . 109.00 no
loop_
    _geom_torsion_atom_site_label_1
    _geom_torsion_atom_site_label_2
    _geom_torsion_atom_site_label_3
    _geom_torsion_atom_site_label_4
    _geom_torsion_site_symmetry_1
    _geom_torsion_site_symmetry_2
    _geom_torsion_site_symmetry_3
    _geom_torsion_site_symmetry_4
    _geom_torsion
    _geom_torsion_publ_flag
    N1 C1 C2 C3 . . . . -179.58(16) no
    C6 C1 C2 C3 . . . . -0.4(3) no
    N1 C1 C6 C5 . . . . 178.92(16) no
    C2 C1 C6 C5 . . . . -0.3(3) no
    C1 C2 C3 C4 . . . . 0.9(3) no
    C2 C3 C4 C5 . . . . -0.7(3) no
    C2 C3 C4 C7 . . . . 179.1(2) no
    C3 C4 C5 C6 . . . . 0.0(3) no
    C7 C4 C5 C6 . . . . -179.8(2) no
    C4 C5 C6 C1 . . . . 0.5(3) no
loop_
    _geom_hbond_atom_site_label_D
    _geom_hbond_atom_site_label_H
    _geom_hbond_atom_site_label_A
    _geom_hbond_site_symmetry_A
    _geom_hbond_distance_DH
    _geom_hbond_distance_HA
    _geom_hbond_distance_DA
    _geom_hbond_angle_DHA
    _geom_hbond_publ_flag
    N1 H1A O1 1_565 0.89 2.38 3.138(3) 143 yes
    N1 H1A O2 1_565 0.89 2.13 2.975(2) 158 yes
    N1 H1B O1 1_465 0.89 1.97 2.848(2) 171 yes
    N1 H1C O2 2_655 0.89 1.95 2.825(2) 169 yes
data_global
_journal_date_recd_electronic     2009-08-22
_journal_date_accepted     2010-02-09
_journal_name_full     'Acta Crystallographica, Section E'
_journal_year     2010
_journal_volume     66
_journal_issue      4
_journal_page_first     o835
_journal_page_last     o835
_journal_paper_category     QO
_journal_coeditor_code     SU2140
_publ_contact_author_name     'Rui-jun Xu'
_publ_contact_author_address
;
Ordered Matter Science Research Center
College of Chemistry and Chemical Engineering
Southeast University
Nanjing 210096
People's Republic of China
;
_publ_contact_author_email     youyoubanzhen@126.com
_publ_contact_author_fax     '86-25-52090626'
_publ_contact_author_phone     '86-25-52090626'
_publ_section_title
;
4-Methylanilinium nitrate
;
loop_
    _publ_author_name
    _publ_author_footnote
    _publ_author_address
    'Xu, Rui-jun' .
;
Ordered Matter Science Research Center
College of Chemistry and Chemical Engineering
Southeast University
Nanjing 210096
People's Republic of China
;
_publ_section_synopsis     .
