# Supplementary material for: 4-Methyl­anilinium nitrate
Source: Acta Crystallogr Sect E Struct Rep Online. 2010 Mar 13;66(Pt 4):o835. doi: 10.1107/S1600536810005441 (PMC2983992; doi:10.1107/S1600536810005441)
Supplement: Supplementary file 2 [file e-66-0o835-Isup2.hkl]

# 
# h,k,l, Fc-squared, Fo-squared, sigma(Fo-squared) and status flag 
# 
data_I
_shelx_title ' ' 
_shelx_refln_list_code          4 
_shelx_F_calc_maximum      117.74 
_exptl_crystal_F_000       360.00 
_reflns_d_resolution_high  0.7700 
 
loop_ 
 _symmetry_equiv_pos_as_xyz 
 'x, y, z' 
 '-x, y+1/2, -z+1/2' 
 '-x, -y, -z' 
 'x, -y-1/2, z-1/2' 
 
_cell_length_a     5.6468 
_cell_length_b     8.7860 
_cell_length_c    17.8110 
_cell_angle_alpha  90.000 
_cell_angle_beta   99.010 
_cell_angle_gamma  90.000 
 
_shelx_F_squared_multiplier     1.000 
 
loop_ 
 _refln_index_h 
 _refln_index_k 
 _refln_index_l 
 _refln_F_squared_calc 
 _refln_F_squared_meas 
 _refln_F_squared_sigma 
 _refln_observed_status 
   1   0   0     2391.41     2021.59     20.07 o 
   2   0   0        0.53        0.53      0.27 o 
   3   0   0     1426.28     1582.96     32.36 o 
   4   0   0      251.14      263.65      7.92 o 
   5   0   0        2.02        2.17      1.55 o 
   6   0   0       20.38       18.77      1.74 o 
   7   0   0        1.06       -1.63      1.90 o 
   1   1   0      136.50      130.27      1.13 o 
   2   1   0      201.72      203.92      3.28 o 
   3   1   0      921.34      993.68     15.82 o 
   4   1   0       37.81       41.77      1.22 o 
   5   1   0       26.84       24.37      1.22 o 
   6   1   0        0.02        0.16      0.87 o 
   7   1   0        2.37        3.44      1.46 o 
   0   2   0     3819.82     3476.42     56.03 o 
   1   2   0     1711.87     1842.96     26.75 o 
   2   2   0       34.31       53.07      0.84 o 
   3   2   0      404.46      465.02      6.69 o 
   4   2   0        9.44       11.36      0.83 o 
   5   2   0        8.81       12.82      1.36 o 
   6   2   0       22.93       21.39      1.41 o 
   7   2   0        0.00        1.14      1.18 o 
   1   3   0      717.74      664.85     11.92 o 
   2   3   0        0.84        0.11      0.18 o 
   3   3   0       83.04       69.33      2.42 o 
   4   3   0        1.92        2.79      0.45 o 
   5   3   0       19.95       20.48      1.86 o 
   6   3   0        0.38        0.14      0.77 o 
   0   4   0      626.59      573.51     19.47 o 
   1   4   0        6.98       10.34      0.37 o 
   2   4   0        3.02        3.09      0.35 o 
   3   4   0        0.12        0.59      0.24 o 
   4   4   0        3.78        5.03      0.60 o 
   5   4   0        5.85        9.91      2.66 o 
   6   4   0        7.92       11.60      1.73 o 
   1   5   0       54.50       52.19      1.05 o 
   2   5   0       63.59       59.34      1.57 o 
   3   5   0        6.35        3.86      0.94 o 
   4   5   0        0.14        0.75      0.78 o 
   5   5   0       32.84       30.25      2.65 o 
   6   5   0       10.38       13.13      2.26 o 
   0   6   0      250.87      276.33      8.94 o 
   1   6   0       12.17       10.11      0.75 o 
   2   6   0       30.73       31.06      1.71 o 
   3   6   0        0.86        4.58      1.01 o 
   4   6   0       11.62       10.43      1.35 o 
   5   6   0        1.86        3.11      1.28 o 
   6   6   0        4.97        5.28      2.51 o 
   1   7   0        5.12        5.65      0.52 o 
   2   7   0        4.78        6.01      0.75 o 
   3   7   0        0.09        0.87      0.83 o 
   4   7   0       46.37       45.11      2.86 o 
   5   7   0        0.41        0.61      1.51 o 
   0   8   0        8.02        8.89      0.99 o 
   1   8   0       10.79       10.82      0.91 o 
   2   8   0        3.02        5.23      0.74 o 
   3   8   0       16.81       16.35      1.79 o 
   4   8   0        6.02        5.19      1.47 o 
   5   8   0        5.40       12.30      2.95 o 
   1   9   0       13.42       16.06      1.80 o 
   2   9   0        6.79        8.88      1.43 o 
   3   9   0        1.26        1.58      1.24 o 
   4   9   0        3.12        1.93      1.39 o 
   0  10   0        3.85        4.22      1.52 o 
   1  10   0        1.06        2.56      1.35 o 
   2  10   0        1.34        0.09      0.95 o 
   3  10   0        0.26        0.24      1.18 o 
   1  11   0        0.17       -0.84      1.27 o 
  -7   1   1        0.65       -1.07      1.07 o 
  -6   1   1        0.23       -0.28      0.52 o 
  -5   1   1       21.19       24.25      2.02 o 
  -4   1   1        0.78        2.46      0.56 o 
  -3   1   1       31.03       28.08      0.82 o 
  -2   1   1     1964.58     1857.43     20.26 o 
  -1   1   1      479.90      516.48      4.25 o 
   1   1   1     1136.41     1046.50     13.72 o 
   2   1   1      108.48      107.48      2.33 o 
   3   1   1       73.38       73.72      1.63 o 
   4   1   1      173.55      187.68      3.68 o 
   5   1   1        4.41        5.30      0.62 o 
   6   1   1        6.35        7.10      0.88 o 
   7   1   1        0.48        1.49      2.04 o 
  -7   2   1        0.94        1.38      1.97 o 
  -6   2   1       12.93       13.91      1.19 o 
  -5   2   1        2.43        3.15      0.56 o 
  -4   2   1        9.55       10.80      0.59 o 
  -3   2   1       13.32       15.48      0.87 o 
  -2   2   1     1267.06     1424.32     14.78 o 
  -1   2   1      168.36      192.46      2.47 o 
   0   2   1      417.93      458.77      4.44 o 
   1   2   1    13863.05    11174.07    159.72 o 
   2   2   1      284.88      300.36      3.65 o 
   3   2   1      147.53      150.28      2.44 o 
   4   2   1        0.69        0.63      0.34 o 
   5   2   1        0.81        1.63      0.54 o 
   6   2   1       11.04       12.35      2.43 o 
   7   2   1        1.70        1.40      2.62 o 
  -7   3   1        0.21        1.32      1.17 o 
  -6   3   1       43.35       40.07      2.56 o 
  -5   3   1      112.05       92.97      3.84 o 
  -4   3   1        2.55        4.40      0.52 o 
  -3   3   1        5.26       13.30      0.85 o 
  -2   3   1       26.78       20.61      0.48 o 
  -1   3   1       12.24       13.77      0.38 o 
   0   3   1       13.59       11.26      0.39 o 
   1   3   1     1282.07     1278.53     17.10 o 
   2   3   1      448.16      524.65     13.31 o 
   3   3   1        0.00        1.62      0.92 o 
   4   3   1        1.51        3.45      0.47 o 
   5   3   1       33.79       33.18      1.36 o 
   6   3   1        4.40        3.22      1.74 o 
  -6   4   1        6.17        4.43      1.92 o 
  -5   4   1       32.24       37.71      2.31 o 
  -4   4   1        0.25        1.24      0.72 o 
  -3   4   1      264.53      251.81      5.30 o 
  -2   4   1      169.70      227.38      3.67 o 
  -1   4   1      348.74      397.46     12.96 o 
   0   4   1      650.30      656.60     10.69 o 
   1   4   1      118.65      130.53      2.01 o 
   2   4   1      274.73      297.59      6.59 o 
   3   4   1      215.95      216.80      6.17 o 
   4   4   1       17.93       15.35      0.86 o 
   5   4   1       44.95       45.68      2.47 o 
   6   4   1        1.87        4.56      1.38 o 
  -6   5   1       21.54       22.47      3.50 o 
  -5   5   1       22.64       24.68      2.02 o 
  -4   5   1       13.75       13.63      1.42 o 
  -3   5   1       58.56       60.53      2.49 o 
  -2   5   1       50.93       53.93      2.07 o 
  -1   5   1       37.93       50.93      1.86 o 
   0   5   1        0.56        0.54      0.36 o 
   1   5   1       29.60       30.88      0.83 o 
   2   5   1      198.61      203.39      3.18 o 
   3   5   1       75.90       76.59      3.44 o 
   4   5   1        3.19        3.41      0.88 o 
   5   5   1        7.09        7.64      1.69 o 
   6   5   1        1.39        4.63      2.28 o 
  -6   6   1        7.71       11.08      2.26 o 
  -5   6   1        4.30        2.43      1.10 o 
  -4   6   1       10.89       13.00      1.47 o 
  -3   6   1       11.41       12.42      1.26 o 
  -2   6   1       18.31       18.95      0.92 o 
  -1   6   1        6.67        7.95      0.54 o 
   0   6   1       18.15       15.07      1.00 o 
   1   6   1        2.40        3.20      0.41 o 
   2   6   1        4.79        5.13      0.60 o 
   3   6   1       71.42       75.67      2.27 o 
   4   6   1        1.04        0.81      0.79 o 
   5   6   1        0.82        0.99      1.12 o 
   6   6   1        0.16        4.15      2.92 o 
  -5   7   1       21.63       23.53      2.35 o 
  -4   7   1        0.16        0.11      0.76 o 
  -3   7   1        0.57       -0.55      0.81 o 
  -2   7   1        3.62        5.11      0.90 o 
  -1   7   1        7.72       10.97      0.85 o 
   0   7   1        9.85       10.24      1.17 o 
   1   7   1       23.81       25.40      0.99 o 
   2   7   1        5.97        5.66      0.94 o 
   3   7   1       18.15       19.05      1.62 o 
   4   7   1        5.06        5.18      1.48 o 
   5   7   1        2.84        5.19      1.58 o 
  -5   8   1        1.79       -0.80      1.26 o 
  -4   8   1       18.22       20.62      3.00 o 
  -3   8   1       16.72       18.53      1.89 o 
  -2   8   1        0.10        1.17      1.29 o 
  -1   8   1        0.40        0.36      0.48 o 
   0   8   1       50.67       50.89      1.82 o 
   1   8   1       19.81       20.43      1.41 o 
   2   8   1        0.01       -0.61      0.61 o 
   3   8   1       11.65       14.27      1.59 o 
   4   8   1        0.08        0.68      1.12 o 
   5   8   1        2.47        1.21      1.31 o 
  -4   9   1        3.59        1.84      1.33 o 
  -3   9   1        1.42        0.15      1.05 o 
  -2   9   1        0.70        0.95      0.95 o 
  -1   9   1       10.58        9.61      1.00 o 
   0   9   1        0.00        0.55      0.54 o 
   1   9   1        0.98        0.91      0.62 o 
   2   9   1       13.13       17.77      4.19 o 
   3   9   1        0.56       -0.07      0.95 o 
   4   9   1        0.13       -0.75      1.17 o 
  -3  10   1       11.23       11.39      2.78 o 
  -2  10   1        3.70        3.25      1.26 o 
  -1  10   1        5.68        6.75      1.50 o 
   0  10   1       11.31       11.04      1.39 o 
   1  10   1        9.08        7.56      1.57 o 
   2  10   1       10.59       10.50      1.85 o 
   3  10   1        2.21        4.56      2.34 o 
  -1  11   1        0.05        1.18      1.35 o 
   0  11   1       14.97       13.04      2.83 o 
   1  11   1        2.58        1.70      1.41 o 
  -7   0   2        1.85        3.06      2.31 o 
  -6   0   2       23.05       21.68      1.80 o 
  -5   0   2       46.42       45.50      2.20 o 
  -4   0   2      318.88      298.90      7.26 o 
  -3   0   2       27.32       31.53      2.02 o 
  -2   0   2       24.52       23.57      2.89 o 
  -1   0   2     5816.83     4982.32     58.49 o 
   1   0   2     3517.07     3275.49     31.92 o 
   2   0   2     4432.51     4086.29     88.99 o 
   3   0   2       16.97       13.49      0.77 o 
   4   0   2        3.21        5.00      0.70 o 
   5   0   2        2.23        0.82      0.99 o 
   6   0   2        7.55        8.45      1.25 o 
  -7   1   2        1.20       -0.60      1.04 o 
  -6   1   2        0.00        0.63      0.63 o 
  -5   1   2       10.62        8.56      0.70 o 
  -4   1   2        1.63        0.34      0.34 o 
  -3   1   2        2.44        2.21      0.40 o 
  -2   1   2       20.49       34.36      0.58 o 
  -1   1   2     4428.81     4023.77     38.35 o 
   0   1   2      193.12      158.21      2.59 o 
   1   1   2      777.55      742.15     12.26 o 
   2   1   2        0.63        1.05      0.37 o 
   3   1   2        3.52        3.33      0.35 o 
   4   1   2       93.92       94.76      2.20 o 
   5   1   2       50.62       46.61      2.26 o 
   6   1   2       15.88       15.44      1.12 o 
   7   1   2        4.75        3.60      2.85 o 
  -7   2   2        0.13        0.63      1.36 o 
  -6   2   2        7.03        6.02      1.18 o 
  -5   2   2       36.38       32.17      1.20 o 
  -4   2   2       23.58       30.27      0.94 o 
  -3   2   2      239.20      218.22      3.06 o 
  -2   2   2     1172.88     1137.28     10.66 o 
  -1   2   2       22.00       29.97      0.54 o 
   0   2   2     2020.26     1781.69     37.82 o 
   1   2   2     2296.66     1925.40     63.52 o 
   2   2   2      374.75      370.17      5.17 o 
   3   2   2       36.47       35.43      1.06 o 
   4   2   2       27.55       31.02      1.30 o 
   5   2   2        2.64        1.97      0.64 o 
   6   2   2       19.02       19.58      1.22 o 
   7   2   2        0.16        0.96      2.00 o 
  -7   3   2        3.17        1.49      1.19 o 
  -6   3   2        2.46        6.57      1.29 o 
  -5   3   2       60.53       72.79      3.13 o 
  -4   3   2        4.61        3.81      0.44 o 
  -3   3   2      173.75      181.48      2.42 o 
  -2   3   2       32.76       33.32      0.72 o 
  -1   3   2      789.19      785.32      7.59 o 
   0   3   2      145.94      162.38      2.75 o 
   1   3   2      169.61      177.44      2.38 o 
   2   3   2      223.37      216.52      4.18 o 
   3   3   2       91.83       98.08      1.86 o 
   4   3   2       77.91       75.37      1.85 o 
   5   3   2       31.46       27.76      1.19 o 
   6   3   2        4.87        8.70      1.42 o 
  -6   4   2        0.00       -0.19      1.02 o 
  -5   4   2       26.13       29.65      2.10 o 
  -4   4   2        0.82        1.75      0.75 o 
  -3   4   2       53.56       46.89      2.17 o 
  -2   4   2      136.84      152.24      3.74 o 
  -1   4   2      474.15      497.36      5.60 o 
   0   4   2      322.05      283.72     13.91 o 
   1   4   2      678.61      695.60      9.63 o 
   2   4   2      314.72      311.82      5.33 o 
   3   4   2       38.21       34.85      0.99 o 
   4   4   2       74.02       76.11      3.22 o 
   5   4   2       12.33       11.53      1.28 o 
   6   4   2        2.84        4.26      1.31 o 
  -6   5   2        3.91        5.87      1.47 o 
  -5   5   2        0.10        0.33      1.10 o 
  -4   5   2      113.00      110.76      8.09 o 
  -3   5   2       43.47       61.91      2.63 o 
  -2   5   2      135.03      151.78      3.37 o 
  -1   5   2       12.26       12.53      0.74 o 
   0   5   2        9.71       13.21      0.73 o 
   1   5   2       93.74       92.97      1.89 o 
   2   5   2      121.63      126.16      2.25 o 
   3   5   2       21.62       24.41      1.07 o 
   4   5   2        0.18       -0.16      0.58 o 
   5   5   2        9.94        9.70      1.49 o 
   6   5   2        0.85        0.36      1.31 o 
  -6   6   2        0.60        0.19      1.23 o 
  -5   6   2        3.83        6.83      1.55 o 
  -4   6   2        0.00        0.38      0.79 o 
  -3   6   2       10.00       11.78      1.43 o 
  -2   6   2        8.52        6.23      0.93 o 
  -1   6   2       51.32       57.90      1.25 o 
   0   6   2       14.49       12.41      0.73 o 
   1   6   2       85.93       79.96      1.79 o 
   2   6   2       89.06       90.27      1.92 o 
   3   6   2        5.12        6.17      0.77 o 
   4   6   2        0.34        1.01      0.81 o 
   5   6   2        0.01        0.17      0.90 o 
   6   6   2       10.10       10.69      2.21 o 
  -5   7   2        5.97        5.87      1.79 o 
  -4   7   2       16.72       16.95      1.74 o 
  -3   7   2       36.46       35.80      2.22 o 
  -2   7   2       24.31       25.03      1.47 o 
  -1   7   2       47.75       43.88      1.62 o 
   0   7   2        3.52        4.06      0.55 o 
   1   7   2        8.34        7.81      0.66 o 
   2   7   2       17.73       18.20      1.13 o 
   3   7   2       19.40       14.17      1.40 o 
   4   7   2       28.67       28.56      2.64 o 
   5   7   2        0.19        1.07      1.12 o 
  -5   8   2        1.50        1.93      1.51 o 
  -4   8   2        0.16        2.06      1.36 o 
  -3   8   2       57.72       62.42      3.38 o 
  -2   8   2        0.66        2.42      0.94 o 
  -1   8   2        4.36        4.22      1.08 o 
   0   8   2        5.51        6.37      0.76 o 
   1   8   2       28.72       28.78      1.46 o 
   2   8   2       22.26       21.87      1.38 o 
   3   8   2        7.48       10.75      1.48 o 
   4   8   2        0.60        0.57      1.08 o 
   5   8   2        3.51        1.18      1.47 o 
  -4   9   2        0.47        2.87      3.62 o 
  -3   9   2        8.00        8.38      1.55 o 
  -2   9   2       61.42       57.58      3.16 o 
  -1   9   2        0.07        0.47      0.56 o 
   0   9   2        0.36        1.02      0.75 o 
   1   9   2       29.80       27.89      1.67 o 
   2   9   2       16.96       15.90      2.07 o 
   3   9   2        1.65        0.57      0.91 o 
   4   9   2        1.55        5.27      1.72 o 
  -3  10   2        0.57        1.29      1.43 o 
  -2  10   2        0.90        0.95      1.05 o 
  -1  10   2        0.21        5.33      3.09 o 
   0  10   2        1.28       -0.68      0.82 o 
   1  10   2       10.44       12.10      1.59 o 
   2  10   2        1.17        0.64      1.13 o 
   3  10   2        0.41        1.05      1.31 o 
  -1  11   2        1.63        0.91      2.06 o 
   0  11   2       23.90       20.39      3.28 o 
   1  11   2        9.29        5.83      1.65 o 
  -7   1   3        0.05       -0.43      1.19 o 
  -6   1   3       24.48       23.88      1.50 o 
  -5   1   3        9.39       10.68      0.94 o 
  -4   1   3      165.52      171.31      3.21 o 
  -3   1   3       15.09       17.81      0.79 o 
  -2   1   3      243.63      238.87      2.66 o 
  -1   1   3      330.44      379.97      3.14 o 
   0   1   3     3372.34     2959.26     33.69 o 
   1   1   3       15.92        7.23      0.48 o 
   2   1   3       19.74       28.15      0.58 o 
   3   1   3       88.14       87.76      1.84 o 
   4   1   3       37.84       41.78      1.25 o 
   5   1   3        8.47        9.49      0.95 o 
   6   1   3        1.65        4.02      1.56 o 
  -7   2   3        0.85        1.85      1.23 o 
  -6   2   3       44.78       44.36      2.58 o 
  -5   2   3        8.31        7.24      0.72 o 
  -4   2   3        2.71        3.31      0.82 o 
  -3   2   3       10.31        5.40      0.88 o 
  -2   2   3       43.77       50.79      1.02 o 
  -1   2   3      252.63      250.32      1.78 o 
   0   2   3     8595.72     7230.93     73.59 o 
   1   2   3        6.15        3.07      0.49 o 
   2   2   3       96.86      100.68      2.05 o 
   3   2   3      543.84      516.27      8.29 o 
   4   2   3       34.58       35.03      1.17 o 
   5   2   3        3.09        4.41      0.63 o 
   6   2   3       30.45       24.62      1.67 o 
  -7   3   3        6.45        4.70      2.50 o 
  -6   3   3        4.58        2.75      1.57 o 
  -5   3   3        0.28        3.91      0.97 o 
  -4   3   3        0.84        1.02      0.39 o 
  -3   3   3        0.53        2.62      1.39 o 
  -2   3   3      283.47      264.07      5.31 o 
  -1   3   3       46.52       36.85      1.32 o 
   0   3   3        0.01        0.52      0.25 o 
   1   3   3     1101.49     1084.79     14.24 o 
   2   3   3       40.24       29.89      0.73 o 
   3   3   3       33.61       42.67      2.07 o 
   4   3   3        4.69        5.28      0.80 o 
   5   3   3       17.47       18.27      1.73 o 
   6   3   3        1.87        1.38      0.89 o 
  -6   4   3       55.03       54.12      3.22 o 
  -5   4   3        7.25        7.05      1.50 o 
  -4   4   3        1.91        2.12      1.56 o 
  -3   4   3      354.32      387.92      9.42 o 
  -2   4   3       38.11       40.79      1.57 o 
  -1   4   3      442.38      419.51      6.71 o 
   0   4   3     1062.69     1119.18     23.62 o 
   1   4   3      979.02      992.24     13.23 o 
   2   4   3      516.37      516.82     11.25 o 
   3   4   3       14.32       12.33      0.84 o 
   4   4   3       13.54       11.54      0.78 o 
   5   4   3        0.02        0.24      0.52 o 
   6   4   3        3.09        5.06      2.68 o 
  -6   5   3        0.00        2.57      1.37 o 
  -5   5   3        1.33        1.52      0.94 o 
  -4   5   3       56.96       58.52      3.55 o 
  -3   5   3        8.63       13.18      1.24 o 
  -2   5   3       95.22       87.78      2.69 o 
  -1   5   3       32.20       34.80      1.34 o 
   0   5   3       63.40       60.26      2.25 o 
   1   5   3        0.08        0.78      0.64 o 
   2   5   3        6.30        5.56      0.47 o 
   3   5   3       19.07       16.62      0.80 o 
   4   5   3        0.05        0.45      0.46 o 
   5   5   3       21.36       24.02      2.17 o 
   6   5   3        0.42        0.22      1.09 o 
  -6   6   3        0.10       -0.06      1.13 o 
  -5   6   3        0.35        1.12      1.25 o 
  -4   6   3       11.28       11.35      1.49 o 
  -3   6   3       15.73       18.75      1.98 o 
  -2   6   3        1.82        2.50      0.56 o 
  -1   6   3        7.55        8.11      0.65 o 
   0   6   3       57.44       60.08      1.51 o 
   1   6   3       28.60       25.32      0.96 o 
   2   6   3       39.23       39.68      1.23 o 
   3   6   3       19.83       19.43      1.22 o 
   4   6   3       38.16       38.54      2.71 o 
   5   6   3        0.27        0.12      0.73 o 
  -5   7   3        6.49        7.59      1.80 o 
  -4   7   3        0.90        0.62      1.08 o 
  -3   7   3        3.37        5.49      1.14 o 
  -2   7   3        7.07        4.17      0.95 o 
  -1   7   3      143.67      138.85      3.52 o 
   0   7   3        2.75        3.47      0.56 o 
   1   7   3       19.07       20.95      0.93 o 
   2   7   3       17.76       17.44      1.17 o 
   3   7   3       76.22       71.05      2.71 o 
   4   7   3        5.24        3.59      1.22 o 
   5   7   3        0.47        0.10      0.98 o 
  -5   8   3        1.14        2.75      2.48 o 
  -4   8   3        0.73        0.18      0.87 o 
  -3   8   3        3.99        5.69      1.29 o 
  -2   8   3        0.04       -0.83      0.83 o 
  -1   8   3        2.01        2.61      0.67 o 
   0   8   3       43.72       40.10      1.41 o 
   1   8   3       35.33       37.39      1.41 o 
   2   8   3       82.27       77.70      2.86 o 
   3   8   3        6.39        7.03      1.35 o 
   4   8   3        1.47        2.49      1.29 o 
  -4   9   3        0.39        0.88      1.14 o 
  -3   9   3        2.33        0.95      1.05 o 
  -2   9   3       30.86       32.55      2.34 o 
  -1   9   3        0.05        0.38      0.55 o 
   0   9   3       10.21       11.93      1.30 o 
   1   9   3       27.02       30.71      1.80 o 
   2   9   3       20.19       20.32      1.86 o 
   3   9   3        1.32        0.98      1.15 o 
   4   9   3        0.68        0.58      1.21 o 
  -3  10   3        0.00        1.18      1.29 o 
  -2  10   3       31.02       31.26      2.52 o 
  -1  10   3        2.19        3.37      1.08 o 
   0  10   3        4.26        5.22      1.15 o 
   1  10   3       22.69       21.01      1.93 o 
   2  10   3        0.13        0.27      1.01 o 
   3  10   3        5.21        7.40      1.89 o 
  -1  11   3       12.72       13.14      2.27 o 
   0  11   3        9.86       13.05      2.85 o 
   1  11   3        5.33        2.92      1.96 o 
  -7   0   4        0.45        1.22      2.04 o 
  -6   0   4       38.13       40.73      3.92 o 
  -5   0   4      176.31      143.80     20.15 o 
  -4   0   4       74.85       80.62      3.34 o 
  -3   0   4       18.49       17.44      1.06 o 
  -2   0   4      450.52      450.50     17.63 o 
  -1   0   4        8.72        7.84      0.53 o 
   0   0   4     1793.50     1763.22     15.79 o 
   1   0   4     1329.85     1284.76      9.71 o 
   2   0   4      458.63      436.16      7.18 o 
   3   0   4      584.76      632.50     15.56 o 
   4   0   4        0.00       -0.20      0.53 o 
   5   0   4       11.08       11.10      1.10 o 
   6   0   4        0.05        1.03      0.86 o 
  -7   1   4        0.18        1.60      1.13 o 
  -6   1   4       35.17       32.09      1.71 o 
  -5   1   4      402.33      391.65      7.92 o 
  -4   1   4       54.18       63.56      1.55 o 
  -3   1   4       13.81       15.76      0.52 o 
  -2   1   4     1143.37     1272.72     14.04 o 
  -1   1   4     1417.06     1337.24     11.71 o 
   0   1   4      609.69      603.60      9.33 o 
   1   1   4      509.63      556.68      5.05 o 
   2   1   4        0.03        0.18      0.17 o 
   3   1   4       34.08       33.59      1.23 o 
   4   1   4       24.64       27.55      1.16 o 
   5   1   4        1.47        1.27      0.51 o 
   6   1   4       12.92       13.43      1.25 o 
  -7   2   4        0.00        1.76      1.29 o 
  -6   2   4       12.92       16.65      1.68 o 
  -5   2   4       77.66       75.91      2.55 o 
  -4   2   4       10.74        8.67      0.52 o 
  -3   2   4      238.62      225.73      4.81 o 
  -2   2   4      550.54      617.12      7.90 o 
  -1   2   4      156.97      169.03      1.62 o 
   0   2   4     2881.05     2864.19     33.29 o 
   1   2   4       71.85       75.13      1.03 o 
   2   2   4      144.74      145.33      2.08 o 
   3   2   4      130.81      136.79      2.77 o 
   4   2   4       49.29       50.48      1.58 o 
   5   2   4        1.62        4.07      0.62 o 
   6   2   4        0.11       -0.25      0.66 o 
  -7   3   4        0.19        0.17      1.39 o 
  -6   3   4        8.68        9.77      1.49 o 
  -5   3   4        4.33        4.70      1.03 o 
  -4   3   4        8.75        8.35      0.61 o 
  -3   3   4      464.77      525.90     10.71 o 
  -2   3   4      417.46      435.71     10.72 o 
  -1   3   4      229.64      218.92      5.94 o 
   0   3   4        3.84        2.96      0.26 o 
   1   3   4      188.16      173.81      6.74 o 
   2   3   4        0.46        0.41      0.37 o 
   3   3   4        0.20        0.69      0.35 o 
   4   3   4        0.20       -0.32      0.36 o 
   5   3   4        0.44        0.79      0.77 o 
   6   3   4        0.17        0.55      0.93 o 
  -6   4   4       32.31       33.51      2.65 o 
  -5   4   4        4.23        5.27      1.17 o 
  -4   4   4       16.45       20.60      1.54 o 
  -3   4   4       44.94       38.98      1.85 o 
  -2   4   4       19.83       27.22      1.28 o 
  -1   4   4        4.80        4.48      0.53 o 
   0   4   4      197.30      194.86      2.81 o 
   1   4   4      859.54      838.21     13.05 o 
   2   4   4      201.68      210.09      5.13 o 
   3   4   4        3.44        4.12      0.60 o 
   4   4   4       13.87       15.99      0.87 o 
   5   4   4       19.75       22.41      1.94 o 
   6   4   4        0.74       -0.05      1.01 o 
  -6   5   4        6.66        7.30      1.72 o 
  -5   5   4       19.16       17.40      1.67 o 
  -4   5   4        1.33        0.91      0.76 o 
  -3   5   4        0.37        2.00      0.81 o 
  -2   5   4        4.42        9.20      0.98 o 
  -1   5   4      108.83      119.04      3.23 o 
   0   5   4      152.24      152.40      2.60 o 
   1   5   4      301.36      299.96      6.07 o 
   2   5   4       20.45       20.79      1.30 o 
   3   5   4       54.20       53.42      1.57 o 
   4   5   4       18.24       20.19      1.49 o 
   5   5   4       35.56       32.80      2.29 o 
   6   5   4        1.17        1.77      1.84 o 
  -6   6   4        2.27        2.71      1.71 o 
  -5   6   4       35.23       39.16      3.74 o 
  -4   6   4       11.51       12.83      1.56 o 
  -3   6   4       22.78       21.43      1.65 o 
  -2   6   4       46.20       49.62      2.85 o 
  -1   6   4      179.76      168.07      5.73 o 
   0   6   4      447.15      439.02      7.47 o 
   1   6   4      206.32      206.21      3.84 o 
   2   6   4      438.59      418.04      7.68 o 
   3   6   4      519.74      500.98     11.62 o 
   4   6   4        1.10       -0.24      0.55 o 
   5   6   4        1.63        3.82      1.30 o 
  -5   7   4        5.54        2.46      1.46 o 
  -4   7   4        4.57        5.06      1.19 o 
  -3   7   4        0.29        0.42      0.88 o 
  -2   7   4        1.81        1.84      0.84 o 
  -1   7   4      123.57      128.12      3.34 o 
   0   7   4       29.65       28.44      1.09 o 
   1   7   4       32.58       30.34      1.17 o 
   2   7   4       15.80       13.82      1.29 o 
   3   7   4        2.03        1.66      0.96 o 
   4   7   4        1.64        1.22      1.01 o 
   5   7   4        1.28        1.14      1.20 o 
  -5   8   4        0.25       -1.36      1.36 o 
  -4   8   4        0.05        0.90      1.06 o 
  -3   8   4       24.29       20.93      1.85 o 
  -2   8   4        9.23       17.23      3.69 o 
  -1   8   4        2.92        2.87      0.72 o 
   0   8   4       13.89       13.00      0.84 o 
   1   8   4        2.85        4.71      1.26 o 
   2   8   4       79.07       70.22      2.80 o 
   3   8   4       35.05       32.33      2.36 o 
   4   8   4        4.59        7.67      1.92 o 
  -4   9   4       17.93       17.54      2.49 o 
  -3   9   4        6.03        4.63      1.36 o 
  -2   9   4        5.55        7.95      1.60 o 
  -1   9   4        3.59        5.23      1.07 o 
   0   9   4       70.01       64.47      2.36 o 
   1   9   4       30.15       30.84      1.73 o 
   2   9   4        5.09        3.12      1.01 o 
   3   9   4        2.87        1.57      1.23 o 
   4   9   4        8.03        9.67      2.09 o 
  -3  10   4        0.03        1.31      1.38 o 
  -2  10   4        0.95        1.69      1.10 o 
  -1  10   4        0.27        0.06      0.78 o 
   0  10   4        1.07        2.40      0.94 o 
   1  10   4        0.03       -0.66      0.85 o 
   2  10   4        0.98        1.34      0.97 o 
   3  10   4        1.94        1.72      1.19 o 
  -1  11   4        6.22        7.02      1.71 o 
   0  11   4        1.60        0.95      1.22 o 
   1  11   4        6.76        3.60      2.06 o 
  -7   1   5        2.77        1.49      1.36 o 
  -6   1   5        4.92        6.92      1.26 o 
  -5   1   5       40.05       37.66      1.48 o 
  -4   1   5      457.92      455.54      7.80 o 
  -3   1   5       68.64       77.62      1.39 o 
  -2   1   5      974.12      992.92     13.31 o 
  -1   1   5       22.00       17.14      0.51 o 
   0   1   5     1727.80     1668.20     15.64 o 
   1   1   5        5.66       11.99      0.31 o 
   2   1   5       80.81       96.10      1.37 o 
   3   1   5        0.03        0.90      0.43 o 
   4   1   5       14.81       17.19      0.79 o 
   5   1   5       13.04       11.22      1.47 o 
   6   1   5        2.26        3.81      1.09 o 
  -7   2   5       17.53       15.97      2.34 o 
  -6   2   5        5.71        9.04      1.39 o 
  -5   2   5      232.36      230.06      5.70 o 
  -4   2   5        6.34        5.11      0.59 o 
  -3   2   5        0.48        0.49      0.36 o 
  -2   2   5       43.74       39.38      0.71 o 
  -1   2   5      464.54      454.42      9.54 o 
   0   2   5     1402.45     1296.96     15.71 o 
   1   2   5     1016.28     1014.31     11.46 o 
   2   2   5        3.05        2.03      0.28 o 
   3   2   5       95.25       90.49      1.77 o 
   4   2   5        2.47        2.61      0.48 o 
   5   2   5        3.11        4.50      0.73 o 
   6   2   5        6.28        7.99      1.25 o 
  -7   3   5        1.05        0.10      1.25 o 
  -6   3   5       16.46       16.89      1.75 o 
  -5   3   5        2.62        3.18      0.90 o 
  -4   3   5      148.16      140.50      4.64 o 
  -3   3   5      518.51      546.74      8.36 o 
  -2   3   5      165.39      168.17      3.02 o 
  -1   3   5       29.70       31.26      0.72 o 
   0   3   5      100.56      145.54      2.16 o 
   1   3   5      145.89      142.74      2.38 o 
   2   3   5       95.86      103.54      1.88 o 
   3   3   5       61.75       58.48      2.29 o 
   4   3   5       89.08       84.69      2.52 o 
   5   3   5       24.25       21.66      1.90 o 
   6   3   5        0.42       -0.23      1.29 o 
  -6   4   5        1.70        6.04      2.29 o 
  -5   4   5       13.37       16.32      1.67 o 
  -4   4   5       11.31       14.18      1.34 o 
  -3   4   5      105.66       99.25      3.24 o 
  -2   4   5      277.13      260.63      5.85 o 
  -1   4   5       92.58       93.64      1.54 o 
   0   4   5       94.59       80.05      1.43 o 
   1   4   5     1324.72     1363.03     19.40 o 
   2   4   5        4.97        7.03      0.73 o 
   3   4   5       24.57       20.82      1.71 o 
   4   4   5       82.46       71.17      2.45 o 
   5   4   5        6.94        3.52      0.84 o 
   6   4   5        1.32       -0.53      1.49 o 
  -6   5   5        0.93        0.74      1.22 o 
  -5   5   5        1.13        1.04      0.94 o 
  -4   5   5        0.82        0.03      0.76 o 
  -3   5   5        5.50        8.00      1.34 o 
  -2   5   5       22.26       21.20      1.30 o 
  -1   5   5       15.82       14.74      0.71 o 
   0   5   5      131.70      145.11      2.62 o 
   1   5   5        3.24        5.03      0.65 o 
   2   5   5      170.79      171.98      3.56 o 
   3   5   5        1.50        0.90      0.45 o 
   4   5   5       15.73       15.00      1.09 o 
   5   5   5        0.37       -0.74      0.87 o 
   6   5   5        1.21        2.62      1.82 o 
  -6   6   5        0.06       -0.96      1.37 o 
  -5   6   5        1.95        2.21      1.22 o 
  -4   6   5        2.37        6.52      1.26 o 
  -3   6   5       12.69       13.11      1.70 o 
  -2   6   5       26.68       27.24      1.62 o 
  -1   6   5       88.56       90.72      1.99 o 
   0   6   5       24.37       22.59      0.90 o 
   1   6   5        0.48        0.94      0.56 o 
   2   6   5       83.06       72.10      2.03 o 
   3   6   5        7.97        6.84      0.93 o 
   4   6   5       16.18       14.88      1.17 o 
   5   6   5        6.77        8.41      1.72 o 
  -5   7   5        0.84        0.88      1.24 o 
  -4   7   5       10.87       12.80      1.61 o 
  -3   7   5       20.22       16.51      1.57 o 
  -2   7   5       16.55       16.82      1.55 o 
  -1   7   5        0.94        1.30      0.80 o 
   0   7   5        0.06        1.11      0.45 o 
   1   7   5      109.57      101.41      3.01 o 
   2   7   5      112.78      111.72      2.88 o 
   3   7   5        7.09        6.36      0.86 o 
   4   7   5        2.23        1.59      1.04 o 
   5   7   5        1.37        1.11      1.22 o 
  -5   8   5        4.03        6.36      1.83 o 
  -4   8   5        0.15        1.03      1.02 o 
  -3   8   5        2.70        3.98      1.17 o 
  -2   8   5        8.45       10.82      1.36 o 
  -1   8   5        2.58        1.59      0.65 o 
   0   8   5       33.02       31.62      1.32 o 
   1   8   5       22.19       22.85      1.09 o 
   2   8   5        4.39        3.19      1.06 o 
   3   8   5       16.09       14.03      1.67 o 
   4   8   5       31.38       30.25      2.32 o 
  -4   9   5        0.93       -1.06      1.27 o 
  -3   9   5        6.66       10.19      2.41 o 
  -2   9   5        8.23        8.00      1.43 o 
  -1   9   5        0.01        0.36      0.80 o 
   0   9   5       33.79       32.39      1.71 o 
   1   9   5        6.14        7.85      1.04 o 
   2   9   5        0.36        1.46      1.41 o 
   3   9   5       10.23        7.62      1.79 o 
  -3  10   5        8.94       12.00      1.90 o 
  -2  10   5        5.86        9.15      1.64 o 
  -1  10   5        1.10        3.21      1.18 o 
   0  10   5        0.27        1.81      1.26 o 
   1  10   5        1.32        0.45      0.85 o 
   2  10   5        6.11        7.52      1.67 o 
  -1  11   5        0.03        3.19      2.71 o 
   0  11   5        0.97        1.24      1.33 o 
  -7   0   6        7.10        7.34      3.06 o 
  -6   0   6      199.86      188.55      8.99 o 
  -5   0   6        5.67        5.11      1.07 o 
  -4   0   6      281.27      270.40      9.14 o 
  -3   0   6       59.00       56.50      4.45 o 
  -2   0   6        4.57        1.49      0.58 o 
  -1   0   6      811.03      825.17     12.82 o 
   0   0   6      131.00      166.74      6.43 o 
   1   0   6      618.18      596.41     13.61 o 
   2   0   6      132.97      148.73      2.52 o 
   3   0   6       90.63       88.39      2.30 o 
   4   0   6        4.59        4.13      0.74 o 
   5   0   6        0.37        1.38      0.71 o 
   6   0   6       18.09       20.94      2.76 o 
  -7   1   6        0.10       -0.75      1.09 o 
  -6   1   6        0.74       -0.62      0.62 o 
  -5   1   6       21.06       20.20      1.35 o 
  -4   1   6      339.65      325.78      5.75 o 
  -3   1   6       77.18       97.15      1.67 o 
  -2   1   6      333.66      357.58      4.47 o 
  -1   1   6      559.26      528.13     11.56 o 
   0   1   6      455.13      471.45      5.76 o 
   1   1   6      478.02      540.18      4.62 o 
   2   1   6        1.29        3.07      0.54 o 
   3   1   6        5.76        5.25      0.43 o 
   4   1   6       39.37       42.03      1.34 o 
   5   1   6        0.03        0.85      0.81 o 
   6   1   6        2.84        2.23      1.04 o 
  -7   2   6        0.61        1.84      1.63 o 
  -6   2   6       12.39        9.05      1.57 o 
  -5   2   6       20.55       22.13      1.30 o 
  -4   2   6        0.00        0.44      0.55 o 
  -3   2   6      125.20      147.27      2.71 o 
  -2   2   6      363.02      382.93      7.16 o 
  -1   2   6       29.58       28.98      0.71 o 
   0   2   6     1939.34     1821.64     20.46 o 
   1   2   6       35.67       29.95      0.63 o 
   2   2   6       72.63       78.67      2.23 o 
   3   2   6       84.55       70.24      1.58 o 
   4   2   6       38.97       36.81      1.27 o 
   5   2   6        0.09       -0.34      0.58 o 
   6   2   6        3.69        2.95      1.08 o 
  -7   3   6       10.09       14.71      3.36 o 
  -6   3   6       10.05       11.34      1.60 o 
  -5   3   6       15.55       16.38      1.55 o 
  -4   3   6        0.02       -0.14      0.86 o 
  -3   3   6      254.76      238.66      6.83 o 
  -2   3   6        3.46        2.85      0.48 o 
  -1   3   6      124.13      116.72      2.33 o 
   0   3   6      477.36      576.90      7.46 o 
   1   3   6      416.74      452.41      6.04 o 
   2   3   6        0.53        0.03      0.25 o 
   3   3   6       26.61       24.34      1.11 o 
   4   3   6        2.11        1.53      0.52 o 
   5   3   6        1.13        2.69      0.72 o 
   6   3   6        7.64       13.23      5.67 o 
  -6   4   6        0.94        1.47      1.07 o 
  -5   4   6        0.65       -0.61      1.06 o 
  -4   4   6       10.05       13.55      1.87 o 
  -3   4   6       36.66       36.19      1.83 o 
  -2   4   6        1.66        1.58      0.31 o 
  -1   4   6       12.91       16.63      0.52 o 
   0   4   6      163.43      164.63      3.26 o 
   1   4   6      187.93      170.27      2.91 o 
   2   4   6      254.51      253.45      4.95 o 
   3   4   6       56.53       49.47      2.62 o 
   4   4   6        1.42        2.73      0.83 o 
   5   4   6        0.87        1.67      0.77 o 
   6   4   6        3.21        6.15      2.34 o 
  -6   5   6        0.16        1.01      1.05 o 
  -5   5   6        0.98        2.76      1.31 o 
  -4   5   6        3.04        4.21      1.23 o 
  -3   5   6        0.72        0.83      0.77 o 
  -2   5   6       26.24       22.52      1.38 o 
  -1   5   6      431.71      466.46     11.51 o 
   0   5   6        4.71        4.87      0.46 o 
   1   5   6      227.58      232.66      4.18 o 
   2   5   6       59.96       57.80      1.82 o 
   3   5   6      144.17      145.32      4.59 o 
   4   5   6       10.69       11.80      1.11 o 
   5   5   6        0.06       -0.05      0.90 o 
  -6   6   6        1.36        0.40      1.20 o 
  -5   6   6       11.51       13.97      1.91 o 
  -4   6   6        0.78        0.82      0.89 o 
  -3   6   6        5.47        9.82      1.30 o 
  -2   6   6       50.11       56.78      2.42 o 
  -1   6   6       24.57       21.98      0.89 o 
   0   6   6       57.49       59.19      1.58 o 
   1   6   6       51.47       54.79      1.61 o 
   2   6   6      267.55      258.57      5.35 o 
   3   6   6        0.90        1.05      0.50 o 
   4   6   6        2.17        2.71      0.73 o 
   5   6   6       23.22       25.65      2.49 o 
  -5   7   6        0.06        0.27      1.02 o 
  -4   7   6        3.42        3.57      1.16 o 
  -3   7   6        2.67        4.16      1.22 o 
  -2   7   6       97.37      102.78      4.05 o 
  -1   7   6        0.71        0.81      0.46 o 
   0   7   6        0.18        0.47      0.51 o 
   1   7   6      130.33      131.07      3.59 o 
   2   7   6       96.16       91.90      2.53 o 
   3   7   6       17.52       17.18      1.28 o 
   4   7   6        0.59        1.52      0.94 o 
   5   7   6        0.01       -0.88      2.31 o 
  -5   8   6        0.49        0.78      1.21 o 
  -4   8   6        0.11        1.01      1.02 o 
  -3   8   6        7.95       10.36      1.60 o 
  -2   8   6       41.35       41.88      2.50 o 
  -1   8   6       12.36       12.41      1.41 o 
   0   8   6       12.50       12.38      0.84 o 
   1   8   6        1.69        0.66      0.73 o 
   2   8   6        8.34        7.13      1.09 o 
   3   8   6       31.51       22.51      1.80 o 
   4   8   6        6.08        8.58      2.35 o 
  -4   9   6        3.18        5.13      1.80 o 
  -3   9   6        2.78        2.49      1.20 o 
  -2   9   6        4.07        4.84      1.23 o 
  -1   9   6        1.50        1.91      0.90 o 
   0   9   6        0.46        1.28      0.67 o 
   1   9   6       10.56       11.19      1.17 o 
   2   9   6        1.41        2.81      0.91 o 
   3   9   6       18.19       25.58      6.47 o 
  -3  10   6        2.37        2.19      1.31 o 
  -2  10   6        0.23        0.64      1.09 o 
  -1  10   6        1.46        0.73      0.86 o 
   0  10   6       10.53       10.47      1.97 o 
   1  10   6       16.17       14.80      1.66 o 
   2  10   6        0.01        0.94      1.16 o 
   0  11   6        0.76       -0.26      1.12 o 
  -7   1   7        0.09       -0.57      1.02 o 
  -6   1   7       22.36       24.26      1.46 o 
  -5   1   7       61.48       55.94      2.03 o 
  -4   1   7        7.64        8.73      0.86 o 
  -3   1   7      255.26      256.19      4.06 o 
  -2   1   7     1045.35     1086.75     16.08 o 
  -1   1   7      284.31      272.05      3.81 o 
   0   1   7      122.87      141.87      1.85 o 
   1   1   7      513.48      567.87      6.98 o 
   2   1   7       80.79       79.35      1.21 o 
   3   1   7        5.35        3.96      0.37 o 
   4   1   7        5.49        6.74      0.57 o 
   5   1   7        2.64        4.26      1.57 o 
   6   1   7        0.00        2.18      1.10 o 
  -7   2   7        3.63        6.59      3.94 o 
  -6   2   7       44.36       48.76      4.06 o 
  -5   2   7      182.46      166.35      6.09 o 
  -4   2   7       62.12       60.86      1.92 o 
  -3   2   7      273.36      269.73      3.75 o 
  -2   2   7       11.71        7.82      0.36 o 
  -1   2   7       63.16       63.39      1.12 o 
   0   2   7      423.53      414.24      8.89 o 
   1   2   7       23.86       20.34      1.32 o 
   2   2   7       29.03       24.89      1.05 o 
   3   2   7      343.94      340.19      7.71 o 
   4   2   7      139.14      127.57      2.99 o 
   5   2   7        1.22        3.23      1.31 o 
   6   2   7        1.16        1.52      1.26 o 
  -6   3   7        5.11        8.41      1.39 o 
  -5   3   7       52.56       51.35      2.71 o 
  -4   3   7       20.94       24.29      1.59 o 
  -3   3   7       29.22       25.82      0.87 o 
  -2   3   7        4.35        6.51      0.45 o 
  -1   3   7      110.18       91.96      1.47 o 
   0   3   7      828.79      833.51     12.26 o 
   1   3   7      472.74      444.27      6.07 o 
   2   3   7      153.20      169.95      2.91 o 
   3   3   7        0.82        1.39      0.41 o 
   4   3   7      109.56      101.00      4.19 o 
   5   3   7        0.00        1.45      1.78 o 
   6   3   7        0.15       -1.77      2.65 o 
  -6   4   7        5.24        5.46      1.35 o 
  -5   4   7        9.30       11.45      1.48 o 
  -4   4   7       12.40       17.35      1.56 o 
  -3   4   7       29.11       26.36      1.55 o 
  -2   4   7      131.46      134.66      2.90 o 
  -1   4   7       41.49       42.49      0.94 o 
   0   4   7      116.24      136.23      2.46 o 
   1   4   7      353.97      351.77      6.27 o 
   2   4   7       23.55       24.08      0.90 o 
   3   4   7      324.43      305.76      5.86 o 
   4   4   7        3.98        3.58      0.59 o 
   5   4   7        3.15        4.26      1.33 o 
   6   4   7        6.12        6.33      2.25 o 
  -6   5   7        0.33        1.32      1.14 o 
  -5   5   7        1.71        3.53      1.22 o 
  -4   5   7       13.28       14.06      1.49 o 
  -3   5   7       30.36       25.25      2.30 o 
  -2   5   7       10.60       12.49      1.10 o 
  -1   5   7      319.61      330.68      5.31 o 
   0   5   7        4.84        8.82      0.59 o 
   1   5   7        5.02        5.94      0.56 o 
   2   5   7       50.82       50.33      1.70 o 
   3   5   7      137.16      131.53      6.10 o 
   4   5   7        0.00        0.03      0.39 o 
   5   5   7        0.77        3.18      5.71 o 
  -6   6   7        0.09       -0.73      1.35 o 
  -5   6   7        0.57        0.87      1.01 o 
  -4   6   7        0.94        1.30      0.97 o 
  -3   6   7       12.31       14.15      1.49 o 
  -2   6   7       48.09       45.69      2.20 o 
  -1   6   7        9.13        9.25      0.60 o 
   0   6   7       14.81       15.88      0.82 o 
   1   6   7       69.53       73.03      2.16 o 
   2   6   7       27.02       23.27      1.26 o 
   3   6   7        1.07        0.11      0.41 o 
   4   6   7        2.37        1.67      0.78 o 
   5   6   7        1.23       -0.16      1.42 o 
  -5   7   7        2.77        5.11      1.50 o 
  -4   7   7        5.29        5.49      1.35 o 
  -3   7   7        9.65       10.65      1.57 o 
  -2   7   7        1.23        1.97      0.93 o 
  -1   7   7        0.54        0.64      0.67 o 
   0   7   7       43.48       43.21      1.48 o 
   1   7   7        2.49        2.85      0.59 o 
   2   7   7       13.90       16.24      1.60 o 
   3   7   7        1.49        1.42      0.70 o 
   4   7   7        9.14       11.86      1.78 o 
  -5   8   7        0.77        1.70      1.24 o 
  -4   8   7        0.03       -1.02      1.02 o 
  -3   8   7       13.81       14.07      1.79 o 
  -2   8   7        0.00        0.11      1.12 o 
  -1   8   7        5.77        7.83      1.22 o 
   0   8   7        0.55        1.34      0.61 o 
   1   8   7        3.40        2.60      0.61 o 
   2   8   7       56.46       53.39      2.28 o 
   3   8   7       34.39       29.68      1.85 o 
   4   8   7        3.51        3.08      1.52 o 
  -4   9   7        3.32        2.94      1.44 o 
  -3   9   7        0.74        0.06      0.95 o 
  -2   9   7        0.09        2.99      1.36 o 
  -1   9   7        7.06        9.19      1.36 o 
   0   9   7        0.35        0.87      0.63 o 
   1   9   7       19.19       17.40      1.39 o 
   2   9   7        0.93        0.24      0.64 o 
   3   9   7        0.05        2.94      1.38 o 
  -3  10   7       11.07       10.91      2.91 o 
  -2  10   7        7.15       11.85      1.80 o 
  -1  10   7        0.00        0.43      0.84 o 
   0  10   7       11.58       14.92      2.35 o 
   1  10   7        2.40        0.73      0.89 o 
   2  10   7        1.47        0.33      1.04 o 
  -7   0   8        0.50       -1.36      2.24 o 
  -6   0   8        1.61        1.56      1.13 o 
  -5   0   8      623.89      587.69     16.51 o 
  -4   0   8       21.45       21.13      1.91 o 
  -3   0   8       12.78       14.68      3.74 o 
  -2   0   8      753.02      781.26     76.95 o 
  -1   0   8      176.79      197.72      4.17 o 
   0   0   8       92.72       87.20      2.27 o 
   1   0   8     1115.53     1118.84     32.38 o 
   2   0   8      365.58      375.87     11.62 o 
   3   0   8       82.98       77.38      3.82 o 
   4   0   8      150.52      154.11      7.16 o 
   5   0   8      156.71      143.36      7.92 o 
   6   0   8       14.78        8.81      2.20 o 
  -7   1   8        0.00        0.40      1.39 o 
  -6   1   8        0.50        0.26      0.61 o 
  -5   1   8        7.05        7.41      0.86 o 
  -4   1   8       52.92       52.04      1.45 o 
  -3   1   8       24.72       30.64      0.88 o 
  -2   1   8      935.32      995.11     13.48 o 
  -1   1   8        7.70       13.45      1.43 o 
   0   1   8        0.60        0.46      0.18 o 
   1   1   8      214.92      239.47      3.20 o 
   2   1   8      309.09      300.37      6.65 o 
   3   1   8        9.86        9.04      0.53 o 
   4   1   8       14.51       12.74      1.59 o 
   5   1   8        1.57        1.21      0.83 o 
   6   1   8        0.01        0.65      1.60 o 
  -7   2   8        3.31        2.38      1.36 o 
  -6   2   8        0.81        0.15      0.71 o 
  -5   2   8       79.89       73.32      2.56 o 
  -4   2   8      141.92      132.79      3.40 o 
  -3   2   8        1.36        2.43      0.79 o 
  -2   2   8       92.08       98.20      1.66 o 
  -1   2   8        0.35        0.66      0.31 o 
   0   2   8      295.96      260.67      4.49 o 
   1   2   8      407.64      459.99      5.56 o 
   2   2   8       19.18       19.71      0.70 o 
   3   2   8        2.70        3.87      1.09 o 
   4   2   8       83.74       73.70      4.01 o 
   5   2   8       13.69       13.79      1.41 o 
   6   2   8        0.00        0.68      1.21 o 
  -6   3   8        0.32        0.19      0.85 o 
  -5   3   8       11.05       11.44      1.44 o 
  -4   3   8      133.64      138.23      4.79 o 
  -3   3   8        0.24        2.13      0.97 o 
  -2   3   8        1.22        3.10      0.41 o 
  -1   3   8      751.72      800.59     10.66 o 
   0   3   8      768.17      802.84     12.60 o 
   1   3   8       26.27       28.91      0.76 o 
   2   3   8       99.22       98.94      1.94 o 
   3   3   8       35.39       34.55      1.14 o 
   4   3   8       18.37       17.96      1.11 o 
   5   3   8        0.87        2.14      0.98 o 
   6   3   8        1.61       -0.52      1.64 o 
  -6   4   8        1.35       -0.08      0.87 o 
  -5   4   8        6.22        9.43      1.41 o 
  -4   4   8        7.95        8.74      1.27 o 
  -3   4   8       67.74       61.71      2.56 o 
  -2   4   8        5.82        9.59      2.00 o 
  -1   4   8       20.05       15.13      0.67 o 
   0   4   8      152.07      143.19      2.54 o 
   1   4   8      161.22      165.15      3.01 o 
   2   4   8       19.08       19.28      0.83 o 
   3   4   8       87.49       77.18      2.79 o 
   4   4   8        1.38        0.91      0.59 o 
   5   4   8       23.52       24.11      2.37 o 
  -6   5   8        3.09        3.78      1.45 o 
  -5   5   8       11.86       13.73      1.74 o 
  -4   5   8       74.67       77.68      3.53 o 
  -3   5   8       68.92       69.77      3.04 o 
  -2   5   8      109.09      105.50      3.86 o 
  -1   5   8       19.28       17.53      1.20 o 
   0   5   8      207.72      209.79      4.02 o 
   1   5   8        4.37        4.37      0.53 o 
   2   5   8       42.21       37.04      1.54 o 
   3   5   8        1.17        1.34      0.55 o 
   4   5   8       16.87       15.66      1.09 o 
   5   5   8        1.15        1.69      1.77 o 
  -6   6   8        0.75        0.10      1.04 o 
  -5   6   8       36.93       37.84      2.77 o 
  -4   6   8        0.17        0.68      1.02 o 
  -3   6   8       11.66       10.40      1.37 o 
  -2   6   8       24.02       23.36      1.81 o 
  -1   6   8        1.54        2.22      0.43 o 
   0   6   8       13.97       14.09      0.80 o 
   1   6   8        0.00        1.30      0.67 o 
   2   6   8        1.32        0.91      0.45 o 
   3   6   8        7.79        7.45      1.13 o 
   4   6   8        8.40        8.38      1.16 o 
   5   6   8        1.60        1.04      1.70 o 
  -5   7   8        1.33        1.97      1.22 o 
  -4   7   8        0.07       -0.48      0.94 o 
  -3   7   8       44.16       39.68      2.90 o 
  -2   7   8      118.01      127.16      4.97 o 
  -1   7   8        5.91        6.20      0.83 o 
   0   7   8       14.92       15.97      0.94 o 
   1   7   8       19.13       20.64      1.08 o 
   2   7   8        5.18        5.34      1.10 o 
   3   7   8        7.53        7.84      0.97 o 
   4   7   8        1.87        2.58      1.18 o 
  -4   8   8        6.09        9.30      1.65 o 
  -3   8   8        3.87        7.42      1.50 o 
  -2   8   8       38.28       43.23      2.58 o 
  -1   8   8       18.80       19.87      1.59 o 
   0   8   8        3.67        2.94      0.67 o 
   1   8   8        1.12        0.71      0.53 o 
   2   8   8       33.55       30.33      1.79 o 
   3   8   8        6.40        8.66      1.37 o 
   4   8   8        0.33        0.78      1.68 o 
  -4   9   8        1.90        0.67      1.69 o 
  -3   9   8        7.55       10.24      1.72 o 
  -2   9   8        1.80        1.70      1.06 o 
  -1   9   8        6.62       10.23      1.46 o 
   0   9   8       10.15        9.45      1.07 o 
   1   9   8        0.54        1.17      0.74 o 
   2   9   8        1.08        1.73      0.87 o 
   3   9   8        0.00        0.74      1.18 o 
  -2  10   8        1.86        4.12      1.79 o 
  -1  10   8        1.51        1.16      1.15 o 
   0  10   8        0.02       -0.58      1.12 o 
   1  10   8        0.53        0.70      1.13 o 
   2  10   8        2.41        3.74      3.47 o 
  -7   1   9        1.49        4.90      3.64 o 
  -6   1   9       10.24       10.46      1.23 o 
  -5   1   9        0.01        0.09      0.52 o 
  -4   1   9       16.92       15.99      0.81 o 
  -3   1   9       29.20       34.43      1.32 o 
  -2   1   9       86.09       92.21      1.74 o 
  -1   1   9       88.87       90.90      1.54 o 
   0   1   9      352.98      409.33      5.08 o 
   1   1   9        1.04       -0.50      0.55 o 
   2   1   9       25.84       23.37      1.33 o 
   3   1   9      109.77      112.18      3.74 o 
   4   1   9        0.98        0.14      0.77 o 
   5   1   9        0.35        3.40      1.06 o 
   6   1   9        2.76        3.82      1.40 o 
  -6   2   9       10.69       10.40      1.38 o 
  -5   2   9       17.89       18.87      1.23 o 
  -4   2   9      129.84      133.48      3.35 o 
  -3   2   9       19.11       18.94      0.84 o 
  -2   2   9       19.72       20.67      0.71 o 
  -1   2   9       24.96       17.96      0.69 o 
   0   2   9      148.50      164.44      6.09 o 
   1   2   9      160.67      149.94      2.01 o 
   2   2   9      182.71      173.49      3.33 o 
   3   2   9       23.08       18.89      1.16 o 
   4   2   9       23.20       21.25      1.74 o 
   5   2   9        0.01        2.05      0.99 o 
   6   2   9       11.97       13.77      2.41 o 
  -6   3   9        0.04        0.47      0.90 o 
  -5   3   9        3.43        5.31      1.13 o 
  -4   3   9      196.29      177.20      6.63 o 
  -3   3   9       23.08       18.33      0.88 o 
  -2   3   9        6.57        6.39      0.47 o 
  -1   3   9       47.84       51.67      1.26 o 
   0   3   9      397.54      422.91      6.28 o 
   1   3   9       22.54       25.74      0.73 o 
   2   3   9       64.29       58.34      1.33 o 
   3   3   9      141.17      136.76      3.42 o 
   4   3   9       12.52       18.31      1.66 o 
   5   3   9        1.36        1.25      0.90 o 
  -6   4   9        0.84        1.65      1.15 o 
  -5   4   9        4.02        5.48      1.28 o 
  -4   4   9       54.92       50.90      2.65 o 
  -3   4   9       48.48       47.84      2.24 o 
  -2   4   9       87.77       84.41      2.10 o 
  -1   4   9       40.16       39.89      1.33 o 
   0   4   9      100.40       96.69      2.17 o 
   1   4   9       77.95       65.53      1.56 o 
   2   4   9        1.92        3.15      0.49 o 
   3   4   9        9.67       10.62      0.97 o 
   4   4   9       25.08       22.87      1.71 o 
   5   4   9        0.14        0.01      0.84 o 
  -6   5   9        0.67       -0.08      0.98 o 
  -5   5   9        2.82        4.75      1.31 o 
  -4   5   9       24.72       25.74      1.97 o 
  -3   5   9      147.60      150.30      5.22 o 
  -2   5   9       32.17       35.30      1.99 o 
  -1   5   9      234.19      222.40      4.41 o 
   0   5   9       38.77       41.53      1.24 o 
   1   5   9      162.56      162.32      3.90 o 
   2   5   9        7.77       10.89      1.53 o 
   3   5   9        5.05        6.62      0.79 o 
   4   5   9        0.00        0.11      0.67 o 
   5   5   9        5.30        4.64      2.17 o 
  -5   6   9        0.21       -0.93      1.07 o 
  -4   6   9        0.02        0.44      0.90 o 
  -3   6   9       43.82       44.17      3.11 o 
  -2   6   9       21.91       21.03      1.56 o 
  -1   6   9       41.66       41.09      1.19 o 
   0   6   9       22.36       21.28      1.03 o 
   1   6   9       16.95       18.71      1.01 o 
   2   6   9       31.90       28.91      1.37 o 
   3   6   9       11.93       11.78      1.03 o 
   4   6   9        0.92       -0.09      0.90 o 
   5   6   9        0.00        0.30      1.49 o 
  -5   7   9        3.60        5.50      1.64 o 
  -4   7   9        9.74       10.24      1.69 o 
  -3   7   9       23.83       24.66      2.33 o 
  -2   7   9        0.00        1.06      1.58 o 
  -1   7   9       22.25       20.94      1.12 o 
   0   7   9       26.27       28.68      1.26 o 
   1   7   9        0.04        0.68      0.51 o 
   2   7   9        0.00       -0.42      0.55 o 
   3   7   9        0.00        0.24      0.69 o 
   4   7   9        0.00        0.51      1.56 o 
  -4   8   9       34.82       27.45      2.62 o 
  -3   8   9       20.22       25.11      3.53 o 
  -2   8   9       35.38       39.82      2.50 o 
  -1   8   9        0.92        1.65      0.87 o 
   0   8   9        0.02        1.57      1.23 o 
   1   8   9        0.17        0.81      0.58 o 
   2   8   9        0.71        1.16      0.70 o 
   3   8   9        0.09        0.73      0.87 o 
  -3   9   9        1.60        1.10      1.08 o 
  -2   9   9        1.97        2.57      1.14 o 
  -1   9   9       17.01       21.02      1.98 o 
   0   9   9        1.16        2.02      0.96 o 
   1   9   9       10.52       10.15      1.37 o 
   2   9   9        0.08        1.68      1.49 o 
   3   9   9        0.98        0.68      1.12 o 
  -2  10   9        0.14        1.27      1.23 o 
  -1  10   9        4.88        4.40      1.25 o 
   0  10   9        0.68        0.90      1.19 o 
   1  10   9        0.04        1.07      1.21 o 
  -7   0  10        6.82        3.74      2.72 o 
  -6   0  10        2.60        3.98      1.37 o 
  -5   0  10       91.93       88.09      4.97 o 
  -4   0  10       92.58       95.98      5.77 o 
  -3   0  10      113.29      120.06      4.56 o 
  -2   0  10      375.27      334.08      7.46 o 
  -1   0  10        8.81        7.57      0.61 o 
   0   0  10      115.52      116.51      2.70 o 
   1   0  10      225.29      226.95      7.47 o 
   2   0  10        6.40        5.33      1.17 o 
   3   0  10      200.68      214.17      8.96 o 
   4   0  10      155.93      153.08      8.18 o 
   5   0  10       18.73       15.75      3.60 o 
   6   0  10        0.00       -1.29      2.04 o 
  -6   1  10        9.74        8.46      1.49 o 
  -5   1  10        4.31        5.24      0.80 o 
  -4   1  10       53.82       52.36      1.53 o 
  -3   1  10        4.79        4.69      0.47 o 
  -2   1  10       45.89       38.99      1.34 o 
  -1   1  10      163.23      190.29      3.06 o 
   0   1  10      521.67      559.48      7.26 o 
   1   1  10      702.33      685.35     11.67 o 
   2   1  10       16.12       16.90      1.22 o 
   3   1  10       28.57       29.68      1.88 o 
   4   1  10      190.13      195.35      6.88 o 
   5   1  10        4.50        8.72      1.70 o 
   6   1  10        0.06        1.53      1.26 o 
  -6   2  10        0.20        1.45      0.89 o 
  -5   2  10        0.51        2.69      1.08 o 
  -4   2  10        6.83        6.54      0.73 o 
  -3   2  10        0.72        1.17      0.38 o 
  -2   2  10        6.72        8.68      0.56 o 
  -1   2  10        5.07        4.62      0.43 o 
   0   2  10        0.51        0.72      0.28 o 
   1   2  10       61.78       58.84      1.40 o 
   2   2  10       38.03       30.78      0.95 o 
   3   2  10       22.22       22.82      2.41 o 
   4   2  10        2.04        1.01      0.87 o 
   5   2  10       17.73       14.78      1.74 o 
  -6   3  10        1.30        1.56      1.10 o 
  -5   3  10        4.87        7.44      1.31 o 
  -4   3  10        0.62        1.23      0.55 o 
  -3   3  10        7.99       10.37      0.79 o 
  -2   3  10       34.02       37.12      1.02 o 
  -1   3  10       26.31       26.83      1.56 o 
   0   3  10        3.66        3.65      0.55 o 
   1   3  10        2.03        3.59      0.49 o 
   2   3  10        3.21        2.59      0.56 o 
   3   3  10       15.40       15.51      1.46 o 
   4   3  10        1.90        4.48      1.05 o 
   5   3  10        0.86        0.94      0.99 o 
  -6   4  10        8.69       10.28      2.52 o 
  -5   4  10        8.69        9.28      1.46 o 
  -4   4  10       10.15        7.88      1.26 o 
  -3   4  10       17.82       21.66      1.64 o 
  -2   4  10      133.52      124.77      2.92 o 
  -1   4  10       48.11       44.67      1.14 o 
   0   4  10        1.43        1.20      0.33 o 
   1   4  10       35.32       38.70      1.21 o 
   2   4  10       15.94       14.05      0.86 o 
   3   4  10      102.30       88.71      2.57 o 
   4   4  10        2.85        3.85      1.52 o 
   5   4  10        0.70        4.11      2.62 o 
  -6   5  10        1.03        2.69      1.88 o 
  -5   5  10       13.38       14.10      1.86 o 
  -4   5  10        2.29        3.50      1.12 o 
  -3   5  10      154.03      158.37      5.66 o 
  -2   5  10        2.01        2.82      1.15 o 
  -1   5  10        0.17        0.52      0.34 o 
   0   5  10        3.93        6.94      0.70 o 
   1   5  10       78.66       83.18      2.11 o 
   2   5  10        0.94        1.18      0.46 o 
   3   5  10        0.15        0.36      0.52 o 
   4   5  10       10.88       14.11      1.54 o 
   5   5  10        0.19        0.14      2.24 o 
  -5   6  10        0.00       -0.38      0.99 o 
  -4   6  10        6.20        5.18      1.31 o 
  -3   6  10      226.00      229.56     10.87 o 
  -2   6  10       25.41       28.13      1.88 o 
  -1   6  10        7.36        6.75      0.64 o 
   0   6  10        5.29        5.28      0.63 o 
   1   6  10       10.99       12.88      1.03 o 
   2   6  10       11.60       11.84      0.82 o 
   3   6  10        1.52        1.04      0.64 o 
   4   6  10        0.38        0.26      0.96 o 
  -5   7  10        0.07        1.36      1.26 o 
  -4   7  10        0.93        2.99      2.02 o 
  -3   7  10        3.16        0.75      0.96 o 
  -2   7  10       48.30       50.85      2.82 o 
  -1   7  10       32.93       37.72      2.12 o 
   0   7  10       67.85       65.81      2.03 o 
   1   7  10        0.43        0.11      0.51 o 
   2   7  10       13.79       14.69      0.96 o 
   3   7  10        1.31        2.12      1.67 o 
   4   7  10        0.97        2.53      2.11 o 
  -4   8  10       18.79       16.07      2.04 o 
  -3   8  10       22.64       21.80      2.33 o 
  -2   8  10       13.63       18.06      2.22 o 
  -1   8  10        0.44        0.33      0.90 o 
   0   8  10       18.80       18.41      1.11 o 
   1   8  10        8.34        8.29      0.92 o 
   2   8  10        5.05        4.33      1.06 o 
   3   8  10        0.06       -0.25      0.80 o 
  -3   9  10        4.41        4.89      1.49 o 
  -2   9  10        9.61       10.25      1.61 o 
  -1   9  10        4.06        6.32      1.21 o 
   0   9  10        2.72        2.13      0.91 o 
   1   9  10        0.45        0.79      0.80 o 
   2   9  10        0.12        1.67      1.19 o 
  -2  10  10        4.87        7.46      1.86 o 
  -1  10  10        7.19        6.67      1.41 o 
   0  10  10        0.05        0.03      0.92 o 
   1  10  10        1.57        3.95      3.98 o 
  -6   1  11        1.40        2.72      1.14 o 
  -5   1  11        3.57        6.98      1.79 o 
  -4   1  11        0.01        0.34      0.58 o 
  -3   1  11        0.38        2.80      0.73 o 
  -2   1  11       23.23       26.72      1.05 o 
  -1   1  11       14.32       13.57      0.60 o 
   0   1  11       15.64       16.79      0.54 o 
   1   1  11       28.87       34.53      1.60 o 
   2   1  11      180.14      186.91      5.35 o 
   3   1  11        0.15        0.20      0.68 o 
   4   1  11        9.34       11.27      1.63 o 
   5   1  11        5.18        9.67      2.01 o 
  -6   2  11        2.70        1.71      1.08 o 
  -5   2  11       54.36       48.95      2.30 o 
  -4   2  11        0.43        0.98      0.57 o 
  -3   2  11       48.23       50.47      1.33 o 
  -2   2  11       80.73       89.48      2.16 o 
  -1   2  11       83.11       74.07      1.71 o 
   0   2  11       24.92       27.56      0.75 o 
   1   2  11      209.23      215.29      4.00 o 
   2   2  11        1.32        2.18      0.76 o 
   3   2  11       46.45       48.13      2.47 o 
   4   2  11       26.51       27.08      2.05 o 
   5   2  11       46.67       43.46      3.04 o 
  -6   3  11        0.09        0.51      0.93 o 
  -5   3  11        1.12        1.05      1.36 o 
  -4   3  11       96.42       93.88      2.86 o 
  -3   3  11       15.37       13.32      0.89 o 
  -2   3  11      244.77      252.12      4.38 o 
  -1   3  11       18.51       21.62      0.92 o 
   0   3  11       38.52       39.05      1.33 o 
   1   3  11        9.84        7.12      0.62 o 
   2   3  11       23.61       22.99      1.16 o 
   3   3  11       37.58       35.50      2.17 o 
   4   3  11       26.10       25.98      2.02 o 
   5   3  11        6.07        7.54      1.44 o 
  -6   4  11        0.00        0.29      0.96 o 
  -5   4  11       76.36       72.70      3.80 o 
  -4   4  11       21.82       25.86      2.02 o 
  -3   4  11        0.87        0.78      0.76 o 
  -2   4  11      296.82      286.45      6.14 o 
  -1   4  11      184.91      192.70      3.60 o 
   0   4  11        2.66        2.72      0.61 o 
   1   4  11       39.56       35.29      1.15 o 
   2   4  11       13.87       11.45      0.84 o 
   3   4  11       35.71       34.00      2.14 o 
   4   4  11        0.24       -0.33      0.92 o 
   5   4  11        3.65        3.54      1.44 o 
  -6   5  11        0.64        0.70      1.11 o 
  -5   5  11        4.73        6.93      1.51 o 
  -4   5  11        0.09       -0.23      0.85 o 
  -3   5  11       10.14       12.40      2.30 o 
  -2   5  11        4.85        5.67      0.85 o 
  -1   5  11        2.14        2.98      0.59 o 
   0   5  11       31.95       29.12      1.36 o 
   1   5  11      101.92       92.76      2.31 o 
   2   5  11       10.40       10.91      1.03 o 
   3   5  11       18.16       14.98      1.44 o 
   4   5  11        0.17        0.94      1.00 o 
  -5   6  11        3.67        3.14      1.80 o 
  -4   6  11        0.05        3.14      2.28 o 
  -3   6  11        5.81       10.53      2.25 o 
  -2   6  11       87.07       92.33      5.68 o 
  -1   6  11       77.88       75.06      2.06 o 
   0   6  11        0.07        1.13      0.65 o 
   1   6  11       16.42       14.66      1.21 o 
   2   6  11        5.96        7.73      0.89 o 
   3   6  11        1.31        1.09      0.78 o 
   4   6  11        3.16        2.78      1.30 o 
  -5   7  11        0.00        1.19      1.21 o 
  -4   7  11       21.20       21.98      2.36 o 
  -3   7  11       20.04       19.47      1.94 o 
  -2   7  11       99.89      105.71      4.65 o 
  -1   7  11        2.73        6.02      1.36 o 
   0   7  11        1.36        2.57      0.94 o 
   1   7  11       14.66       15.57      1.04 o 
   2   7  11        8.26        9.90      1.06 o 
   3   7  11        0.03        0.20      1.32 o 
   4   7  11        4.13        4.50      2.26 o 
  -4   8  11       13.33       11.67      1.95 o 
  -3   8  11        7.82       10.40      1.67 o 
  -2   8  11       24.95       23.60      2.06 o 
  -1   8  11       11.48       12.08      1.82 o 
   0   8  11       25.40       19.56      1.90 o 
   1   8  11        0.05       -0.28      0.57 o 
   2   8  11        0.61        0.99      0.86 o 
   3   8  11        0.03       -0.04      0.95 o 
  -3   9  11       10.65        7.52      1.65 o 
  -2   9  11        9.02        7.76      1.56 o 
  -1   9  11       12.81       13.76      1.98 o 
   0   9  11        2.59        1.22      0.89 o 
   1   9  11        3.69        2.95      1.82 o 
   2   9  11        1.31        1.57      1.23 o 
  -1  10  11        0.18        4.44      2.74 o 
   0  10  11        0.20        0.28      1.51 o 
  -6   0  12        0.56       -1.13      1.39 o 
  -5   0  12       31.90       28.73      2.40 o 
  -4   0  12       29.87       22.11      3.29 o 
  -3   0  12        1.91        2.89      0.68 o 
  -2   0  12      330.99      321.13      7.95 o 
  -1   0  12        0.40        0.50      0.41 o 
   0   0  12       18.43       19.28      1.45 o 
   1   0  12      184.31      196.89      7.40 o 
   2   0  12       36.45       39.35      2.83 o 
   3   0  12       10.18        9.52      1.80 o 
   4   0  12       20.34       23.52      2.92 o 
   5   0  12        8.25        6.54      2.11 o 
  -6   1  12       11.68        9.98      1.82 o 
  -5   1  12        0.00        0.22      0.52 o 
  -4   1  12       58.10       58.68      1.73 o 
  -3   1  12        0.04        0.37      0.37 o 
  -2   1  12       65.61       66.38      1.62 o 
  -1   1  12      121.57      133.34      2.77 o 
   0   1  12      121.05      122.86      2.66 o 
   1   1  12        1.96        2.20      1.45 o 
   2   1  12        6.68       11.14      1.18 o 
   3   1  12       17.98       24.45      1.80 o 
   4   1  12        1.13        2.11      1.08 o 
   5   1  12       13.87       14.88      2.03 o 
  -6   2  12       16.20       16.41      2.13 o 
  -5   2  12        0.62        0.06      0.83 o 
  -4   2  12       37.73       32.40      1.45 o 
  -3   2  12        0.32        1.36      0.39 o 
  -2   2  12        4.09        3.73      0.52 o 
  -1   2  12       36.85       33.83      1.42 o 
   0   2  12       72.34       67.24      1.41 o 
   1   2  12        6.05        3.74      0.42 o 
   2   2  12        0.83        0.39      0.81 o 
   3   2  12        1.52        3.21      1.18 o 
   4   2  12       28.27       26.70      2.23 o 
   5   2  12        8.23       10.93      1.79 o 
  -6   3  12        0.03        0.53      0.96 o 
  -5   3  12        2.07        4.54      1.94 o 
  -4   3  12        1.58        1.48      0.55 o 
  -3   3  12        0.30        1.64      0.60 o 
  -2   3  12       27.94       26.05      1.01 o 
  -1   3  12       66.75       64.46      3.03 o 
   0   3  12        7.81        7.35      0.59 o 
   1   3  12       36.59       41.21      1.40 o 
   2   3  12      139.48      131.69      4.41 o 
   3   3  12       28.04       32.77      2.18 o 
   4   3  12       13.38       14.09      1.58 o 
   5   3  12        0.29        2.68      1.94 o 
  -6   4  12        2.72        0.75      1.07 o 
  -5   4  12       41.30       45.68      3.05 o 
  -4   4  12       16.25       17.26      1.72 o 
  -3   4  12       66.67       60.60      2.01 o 
  -2   4  12       88.75       87.65      2.48 o 
  -1   4  12      220.17      203.60      4.60 o 
   0   4  12       45.86       40.58      1.23 o 
   1   4  12       12.54       12.27      0.86 o 
   2   4  12       18.80       17.51      1.01 o 
   3   4  12        3.98        5.77      1.13 o 
   4   4  12        1.32        1.31      0.99 o 
   5   4  12        3.10        4.70      1.71 o 
  -5   5  12        1.13        3.81      1.39 o 
  -4   5  12       20.21       19.32      1.91 o 
  -3   5  12       27.23       34.40      2.25 o 
  -2   5  12       43.75       44.25      1.73 o 
  -1   5  12       82.44       78.14      2.09 o 
   0   5  12       74.10       73.12      2.23 o 
   1   5  12       17.35       13.35      0.81 o 
   2   5  12       13.73       10.96      0.93 o 
   3   5  12        1.54        2.30      0.92 o 
   4   5  12        0.26       -0.46      0.85 o 
  -5   6  12        2.03        4.99      1.69 o 
  -4   6  12       45.65       37.51      2.89 o 
  -3   6  12       85.74       94.24      5.58 o 
  -2   6  12      145.58      146.41      5.45 o 
  -1   6  12       16.34       11.77      0.78 o 
   0   6  12        7.44        8.26      0.77 o 
   1   6  12       20.63       16.97      0.97 o 
   2   6  12        0.57        1.78      0.73 o 
   3   6  12        2.63        4.16      2.59 o 
   4   6  12        6.75        7.69      1.75 o 
  -4   7  12        2.44        1.69      1.22 o 
  -3   7  12        9.43        8.80      1.96 o 
  -2   7  12        0.08       -0.36      0.86 o 
  -1   7  12        3.75        4.80      1.06 o 
   0   7  12       16.67       14.85      0.98 o 
   1   7  12       47.77       36.39      1.83 o 
   2   7  12        2.94        4.29      0.93 o 
   3   7  12        4.13        5.31      1.59 o 
  -4   8  12        0.24        0.15      1.01 o 
  -3   8  12       11.45       11.29      1.80 o 
  -2   8  12       15.91       16.82      1.89 o 
  -1   8  12        3.79        4.69      1.14 o 
   0   8  12        2.51        3.43      0.90 o 
   1   8  12        1.39        0.36      0.67 o 
   2   8  12        0.46        2.48      1.05 o 
  -2   9  12       13.37       12.27      1.74 o 
  -1   9  12       11.59       13.75      1.81 o 
   0   9  12        0.92        1.68      1.16 o 
   1   9  12        6.10        3.15      2.99 o 
  -6   1  13        0.70        2.20      1.17 o 
  -5   1  13        1.25        1.20      0.82 o 
  -4   1  13        0.04        0.08      0.51 o 
  -3   1  13        4.39        5.85      0.62 o 
  -2   1  13        5.29        6.64      0.60 o 
  -1   1  13       67.71       60.40      1.49 o 
   0   1  13       77.56       84.66      2.40 o 
   1   1  13        2.22        2.71      0.80 o 
   2   1  13       34.83       34.69      1.93 o 
   3   1  13        3.90        4.66      1.08 o 
   4   1  13       23.23       25.59      2.29 o 
   5   1  13        0.11        0.93      1.12 o 
  -6   2  13        2.01        3.58      2.30 o 
  -5   2  13        7.03       11.26      1.69 o 
  -4   2  13       59.85       60.45      2.15 o 
  -3   2  13        3.00        3.91      0.81 o 
  -2   2  13       32.41       28.99      1.10 o 
  -1   2  13       98.93       90.60      3.99 o 
   0   2  13       37.89       34.61      0.99 o 
   1   2  13       28.99       30.92      1.99 o 
   2   2  13       17.56       19.77      1.57 o 
   3   2  13       42.08       40.96      2.48 o 
   4   2  13        0.60       -0.69      0.91 o 
   5   2  13        0.09       -0.60      1.49 o 
  -6   3  13        2.41        4.30      2.15 o 
  -5   3  13        4.53        5.31      1.25 o 
  -4   3  13       18.37       14.82      1.48 o 
  -3   3  13       35.33       37.90      1.63 o 
  -2   3  13       65.51       61.68      1.69 o 
  -1   3  13      189.08      183.43      4.12 o 
   0   3  13       14.41       11.82      0.65 o 
   1   3  13        6.16        4.70      0.60 o 
   2   3  13        0.00       -0.34      0.73 o 
   3   3  13        2.14        2.06      0.97 o 
   4   3  13       14.61       17.05      1.76 o 
   5   3  13        2.14        3.68      1.38 o 
  -6   4  13        0.21        0.56      1.33 o 
  -5   4  13       27.14       26.79      2.59 o 
  -4   4  13        1.21        2.36      1.04 o 
  -3   4  13       82.84       75.09      2.51 o 
  -2   4  13       13.28       16.18      1.14 o 
  -1   4  13       18.03       15.79      1.17 o 
   0   4  13       15.61       12.75      0.83 o 
   1   4  13        2.65        2.14      0.58 o 
   2   4  13        0.03        0.67      0.75 o 
   3   4  13        0.14       -0.05      0.73 o 
   4   4  13        0.05       -0.75      0.91 o 
  -5   5  13        4.27        3.39      1.35 o 
  -4   5  13        0.68        0.68      1.10 o 
  -3   5  13       50.04       47.56      2.65 o 
  -2   5  13        0.57        1.42      1.04 o 
  -1   5  13        1.32        2.79      0.50 o 
   0   5  13        6.24        6.47      0.73 o 
   1   5  13       16.65       17.82      1.35 o 
   2   5  13        0.87        1.91      0.92 o 
   3   5  13        9.96       10.91      1.45 o 
   4   5  13        0.11        0.80      1.18 o 
  -5   6  13        0.11        1.15      1.17 o 
  -4   6  13       10.40       14.32      1.97 o 
  -3   6  13        0.17       -0.23      0.85 o 
  -2   6  13        3.97        6.30      1.08 o 
  -1   6  13        6.95        7.50      0.68 o 
   0   6  13       33.71       26.31      1.18 o 
   1   6  13        4.62        6.27      0.83 o 
   2   6  13        0.75        0.31      0.74 o 
   3   6  13       12.06       10.18      1.57 o 
  -4   7  13        2.15        1.03      1.11 o 
  -3   7  13       13.00       10.90      1.59 o 
  -2   7  13        1.29        1.72      0.94 o 
  -1   7  13        0.04        1.30      0.84 o 
   0   7  13        7.23        6.83      0.77 o 
   1   7  13        1.11        0.12      0.56 o 
   2   7  13        0.12        1.55      0.98 o 
   3   7  13        2.78        2.33      1.43 o 
  -3   8  13        3.07        2.26      1.19 o 
  -2   8  13        3.82        5.05      1.32 o 
  -1   8  13        5.35        5.21      1.05 o 
   0   8  13        0.73        1.15      0.82 o 
   1   8  13        7.66        6.94      1.70 o 
   2   8  13        0.92        3.77      3.33 o 
  -2   9  13        7.24        8.42      1.71 o 
  -1   9  13        4.39        3.70      1.25 o 
   0   9  13        0.31       -0.75      1.14 o 
   1   9  13        0.21        1.09      1.97 o 
  -6   0  14        1.05       -1.49      2.24 o 
  -5   0  14       47.16       36.13      3.07 o 
  -4   0  14       23.07       17.69      1.86 o 
  -3   0  14       91.00       76.72      3.04 o 
  -2   0  14       66.01       61.90      2.34 o 
  -1   0  14      459.36      483.89     12.35 o 
   0   0  14      348.79      332.87     12.50 o 
   1   0  14        7.88       12.30      1.74 o 
   2   0  14        4.70        4.55      1.44 o 
   3   0  14       27.04       27.93      3.74 o 
   4   0  14       12.95       14.16      2.62 o 
   5   0  14        0.76        0.03      1.77 o 
  -6   1  14        1.86        3.95      1.91 o 
  -5   1  14        6.65        6.45      0.89 o 
  -4   1  14       54.16       49.71      1.92 o 
  -3   1  14        0.02        1.03      0.49 o 
  -2   1  14       66.83       67.25      1.88 o 
  -1   1  14        0.34        2.18      0.70 o 
   0   1  14       46.13       46.69      2.03 o 
   1   1  14       15.09       17.69      1.39 o 
   2   1  14        4.93        4.85      1.03 o 
   3   1  14        4.38        5.56      1.20 o 
   4   1  14        7.30        8.45      1.50 o 
   5   1  14        1.15        3.83      1.41 o 
  -6   2  14        0.33        0.96      1.34 o 
  -5   2  14       35.61       28.20      2.09 o 
  -4   2  14        0.78        2.39      0.95 o 
  -3   2  14        2.82        2.80      0.51 o 
  -2   2  14      204.26      205.65      4.96 o 
  -1   2  14      124.78      124.88      2.82 o 
   0   2  14        7.25        6.81      0.70 o 
   1   2  14        8.50        9.26      1.93 o 
   2   2  14       14.88       15.03      1.48 o 
   3   2  14        0.30        0.04      0.88 o 
   4   2  14        0.27        1.63      1.07 o 
  -6   3  14       10.37       11.26      2.13 o 
  -5   3  14       17.80       22.87      2.10 o 
  -4   3  14        4.27        8.33      1.24 o 
  -3   3  14        0.00       -0.14      0.49 o 
  -2   3  14       32.35       33.09      1.26 o 
  -1   3  14       11.79       10.97      1.18 o 
   0   3  14        0.09       -0.06      0.49 o 
   1   3  14       43.76       40.33      2.07 o 
   2   3  14        2.39        4.20      1.06 o 
   3   3  14        2.96        2.30      1.01 o 
   4   3  14        0.13       -0.47      0.97 o 
  -5   4  14        1.22        2.88      1.18 o 
  -4   4  14        6.83        9.42      1.48 o 
  -3   4  14       70.07       68.03      2.39 o 
  -2   4  14       42.41       38.34      1.58 o 
  -1   4  14       22.38       16.85      1.35 o 
   0   4  14        0.31        0.99      0.39 o 
   1   4  14       17.93       10.91      0.91 o 
   2   4  14        0.27        2.46      1.58 o 
   3   4  14        4.85        4.08      1.19 o 
   4   4  14        5.82        9.23      1.65 o 
  -5   5  14        0.05        0.35      1.01 o 
  -4   5  14       14.20       11.06      1.64 o 
  -3   5  14        0.52        2.21      1.17 o 
  -2   5  14       57.89       59.56      2.29 o 
  -1   5  14       27.67       28.93      1.21 o 
   0   5  14        3.04        3.68      0.56 o 
   1   5  14        0.29        0.63      0.61 o 
   2   5  14        7.35        9.11      1.37 o 
   3   5  14       13.81       14.31      1.61 o 
   4   5  14       10.48       10.42      2.10 o 
  -5   6  14        0.05        2.28      1.27 o 
  -4   6  14        1.91        4.64      1.63 o 
  -3   6  14        1.67        3.00      1.16 o 
  -2   6  14        8.36        7.84      1.15 o 
  -1   6  14        0.00       -0.07      0.50 o 
   0   6  14        9.85        5.57      0.79 o 
   1   6  14        9.06        8.30      1.01 o 
   2   6  14        0.02       -0.16      0.74 o 
   3   6  14        0.49        0.94      0.91 o 
  -4   7  14        6.10        8.06      2.22 o 
  -3   7  14        6.05        6.07      1.29 o 
  -2   7  14        4.56        4.90      1.24 o 
  -1   7  14        0.00       -0.33      0.69 o 
   0   7  14        0.03        0.36      0.60 o 
   1   7  14        0.00       -0.14      0.65 o 
   2   7  14       17.69       16.91      1.88 o 
  -3   8  14        0.22        0.44      1.01 o 
  -2   8  14        0.91        0.60      0.92 o 
  -1   8  14        1.70        1.86      0.98 o 
   0   8  14        3.12        5.40      1.44 o 
   1   8  14        0.02        0.10      1.25 o 
   2   8  14        0.04        1.47      1.20 o 
  -1   9  14        2.56        1.78      1.25 o 
   0   9  14        3.50        2.26      1.31 o 
  -6   1  15        0.20       -0.01      0.90 o 
  -5   1  15        2.87        0.89      0.76 o 
  -4   1  15       26.56       26.50      1.45 o 
  -3   1  15        1.71        3.13      0.70 o 
  -2   1  15        0.24       -0.53      0.53 o 
  -1   1  15       27.60       31.63      1.41 o 
   0   1  15       85.27       78.51      3.11 o 
   1   1  15       16.82       16.53      2.18 o 
   2   1  15       14.09       18.22      2.06 o 
   3   1  15        1.65        4.01      1.49 o 
   4   1  15        8.39       11.19      1.65 o 
  -6   2  15        0.51       -0.12      1.18 o 
  -5   2  15        8.73        7.99      1.27 o 
  -4   2  15       27.36       24.09      1.57 o 
  -3   2  15       32.13       28.12      1.33 o 
  -2   2  15      275.55      259.38      6.16 o 
  -1   2  15      126.51      125.96      2.88 o 
   0   2  15       89.92       95.46      3.98 o 
   1   2  15      118.26      114.87      4.30 o 
   2   2  15        3.76        3.64      1.40 o 
   3   2  15       11.63       12.51      1.56 o 
   4   2  15        6.31        6.35      1.50 o 
  -5   3  15        2.74        2.03      1.06 o 
  -4   3  15       16.32       14.55      1.94 o 
  -3   3  15       16.61       15.65      1.45 o 
  -2   3  15       17.11       16.20      1.25 o 
  -1   3  15      123.31      117.01      2.75 o 
   0   3  15        7.26        6.04      0.75 o 
   1   3  15       37.01       33.24      2.10 o 
   2   3  15        4.34        5.76      1.28 o 
   3   3  15        0.20        1.11      0.96 o 
   4   3  15        0.03        0.55      1.92 o 
  -5   4  15        0.44        0.00      0.84 o 
  -4   4  15       11.95       12.13      1.58 o 
  -3   4  15        0.26       -0.68      0.79 o 
  -2   4  15       91.29       92.20      2.90 o 
  -1   4  15        0.88        1.02      0.52 o 
   0   4  15        0.87        0.75      0.52 o 
   1   4  15       24.40       23.56      1.76 o 
   2   4  15        2.44        4.31      1.09 o 
   3   4  15        0.07        1.07      0.95 o 
   4   4  15        1.06        0.20      0.98 o 
  -5   5  15        3.59        6.27      1.98 o 
  -4   5  15        0.02        0.87      0.98 o 
  -3   5  15        0.00        1.58      1.42 o 
  -2   5  15       15.35       14.36      1.11 o 
  -1   5  15        1.66        2.17      0.94 o 
   0   5  15        0.43        0.29      0.52 o 
   1   5  15        0.88        0.66      0.83 o 
   2   5  15        9.21        9.92      1.44 o 
   3   5  15        4.33        8.36      1.56 o 
  -4   6  15        0.76        0.61      1.03 o 
  -3   6  15        6.91       12.17      1.63 o 
  -2   6  15        0.02        0.65      0.70 o 
  -1   6  15        3.68        2.81      1.19 o 
   0   6  15        2.16        2.97      0.76 o 
   1   6  15        8.40        6.69      1.82 o 
   2   6  15        0.97        2.52      1.10 o 
   3   6  15        0.16        1.62      1.32 o 
  -4   7  15        0.59        0.93      1.12 o 
  -3   7  15        0.07        3.06      1.59 o 
  -2   7  15        2.56        2.79      1.25 o 
  -1   7  15        1.41        2.90      1.00 o 
   0   7  15        1.14        0.18      0.65 o 
   1   7  15        0.06        1.47      0.95 o 
   2   7  15        0.49        0.01      0.86 o 
  -2   8  15        0.45        0.06      0.84 o 
  -1   8  15        2.91        3.56      1.38 o 
   0   8  15        1.35        2.24      2.23 o 
   1   8  15        0.22        0.24      1.37 o 
  -6   0  16        0.89        2.45      2.51 o 
  -5   0  16        2.98        6.71      1.64 o 
  -4   0  16       48.25       38.49      2.22 o 
  -3   0  16        0.66        2.82      1.11 o 
  -2   0  16       46.04       43.53      2.19 o 
  -1   0  16      343.17      331.90     12.72 o 
   0   0  16      348.13      363.99     14.42 o 
   1   0  16        4.40        4.78      1.50 o 
   2   0  16       42.11       43.50      3.69 o 
   3   0  16        0.55       -1.02      1.32 o 
   4   0  16       10.99       11.05      2.61 o 
  -5   1  16        3.00        2.54      1.59 o 
  -4   1  16        2.42        2.16      0.98 o 
  -3   1  16       40.10       40.37      1.89 o 
  -2   1  16       12.89       14.39      0.90 o 
  -1   1  16       69.32       69.51      1.96 o 
   0   1  16        6.89        9.51      1.28 o 
   1   1  16        4.44        5.55      1.11 o 
   2   1  16       26.15       25.17      2.02 o 
   3   1  16       18.35       16.71      1.87 o 
   4   1  16        3.96        5.25      1.54 o 
  -5   2  16        5.14        4.43      1.30 o 
  -4   2  16       20.36       19.04      1.74 o 
  -3   2  16        0.20        0.42      0.58 o 
  -2   2  16        7.38        7.36      0.78 o 
  -1   2  16      108.71      104.22      2.56 o 
   0   2  16       53.60       56.40      2.87 o 
   1   2  16       21.98       27.09      2.37 o 
   2   2  16        0.12        0.06      0.75 o 
   3   2  16        2.11        1.71      1.09 o 
   4   2  16        0.32        0.60      1.05 o 
  -5   3  16        0.91        0.45      0.93 o 
  -4   3  16        0.34        0.47      0.80 o 
  -3   3  16        9.11        9.67      1.05 o 
  -2   3  16        2.32        4.62      0.91 o 
  -1   3  16        0.52        0.57      0.44 o 
   0   3  16        6.36        8.76      1.13 o 
   1   3  16       43.70       48.08      2.59 o 
   2   3  16        0.25        0.48      0.86 o 
   3   3  16        0.01        0.59      0.96 o 
   4   3  16        3.48        5.54      1.73 o 
  -5   4  16        2.16        0.47      0.97 o 
  -4   4  16        1.29        2.88      1.18 o 
  -3   4  16       24.96       23.39      1.86 o 
  -2   4  16        0.23        0.16      0.70 o 
  -1   4  16        0.00        0.43      0.55 o 
   0   4  16        7.91        6.47      1.07 o 
   1   4  16       11.19       13.13      1.51 o 
   2   4  16        0.01        1.55      0.97 o 
   3   4  16        3.52        6.37      2.05 o 
  -4   5  16        8.03        7.64      1.55 o 
  -3   5  16        0.29        0.59      0.86 o 
  -2   5  16        1.58        1.66      0.69 o 
  -1   5  16       28.30       29.92      1.80 o 
   0   5  16        0.46        0.06      0.54 o 
   1   5  16        0.04        1.63      1.82 o 
   2   5  16        1.77        1.42      1.07 o 
   3   5  16        0.06        2.29      1.52 o 
  -4   6  16        2.47        2.33      1.34 o 
  -3   6  16        0.15        0.11      0.81 o 
  -2   6  16        5.16        3.55      0.93 o 
  -1   6  16        0.51        0.48      0.72 o 
   0   6  16        1.12        0.74      0.64 o 
   1   6  16       16.39       13.73      1.57 o 
   2   6  16        0.16       -0.27      0.94 o 
  -3   7  16        0.01        0.59      0.95 o 
  -2   7  16        0.97        0.71      0.94 o 
  -1   7  16        0.16        0.63      1.29 o 
   0   7  16        3.01        5.01      1.80 o 
   1   7  16        1.72        1.08      0.94 o 
  -2   8  16        0.00        1.78      1.31 o 
  -1   8  16        4.29        9.58      2.08 o 
   0   8  16        0.11       -0.62      1.44 o 
  -5   1  17        0.50        0.25      0.90 o 
  -4   1  17       14.30       13.36      1.15 o 
  -3   1  17        0.01        0.53      0.49 o 
  -2   1  17       37.73       42.80      1.55 o 
  -1   1  17        4.53        7.60      0.79 o 
   0   1  17        0.37        1.90      1.21 o 
   1   1  17        3.98        4.07      1.05 o 
   2   1  17        9.71        9.34      1.43 o 
   3   1  17        0.19        1.08      1.29 o 
   4   1  17        0.66        1.21      1.36 o 
  -5   2  17        7.51        6.82      1.96 o 
  -4   2  17        2.88        3.92      1.01 o 
  -3   2  17       20.11       17.34      1.45 o 
  -2   2  17        4.47        3.87      0.64 o 
  -1   2  17       37.03       40.20      2.78 o 
   0   2  17       24.01       19.31      1.66 o 
   1   2  17       29.77       28.54      2.30 o 
   2   2  17        0.03        0.38      0.85 o 
   3   2  17        4.80        5.88      1.84 o 
  -5   3  17        5.83        8.12      1.77 o 
  -4   3  17        1.65        1.75      1.02 o 
  -3   3  17        0.01        0.36      0.82 o 
  -2   3  17       28.06       22.33      1.33 o 
  -1   3  17       15.35       15.58      1.17 o 
   0   3  17       25.17       25.40      1.93 o 
   1   3  17        5.53        5.85      1.13 o 
   2   3  17        5.64        7.84      1.47 o 
   3   3  17        0.15       -0.56      1.00 o 
  -5   4  17        0.02        1.71      1.83 o 
  -4   4  17        3.37        2.70      1.19 o 
  -3   4  17        3.01        2.67      0.96 o 
  -2   4  17        0.08        1.50      0.63 o 
  -1   4  17       21.82       24.95      1.38 o 
   0   4  17       10.69        8.09      1.31 o 
   1   4  17        5.97        8.09      1.40 o 
   2   4  17       15.20       13.85      2.04 o 
   3   4  17        2.11        3.49      1.45 o 
  -4   5  17        0.35        0.01      0.88 o 
  -3   5  17        1.51        4.14      1.34 o 
  -2   5  17        4.30        5.40      1.10 o 
  -1   5  17        0.33       -0.70      0.70 o 
   0   5  17        0.03        0.57      0.91 o 
   1   5  17        7.68        9.27      1.49 o 
   2   5  17       25.88       28.26      2.52 o 
  -3   6  17        0.95        5.00      1.77 o 
  -2   6  17        3.76        3.33      1.03 o 
  -1   6  17        2.42        1.38      1.08 o 
   0   6  17        0.86        0.73      0.77 o 
   1   6  17        0.00       -0.20      0.83 o 
   2   6  17        0.82        2.51      1.85 o 
  -2   7  17        2.72        6.52      2.98 o 
  -1   7  17        0.48        1.19      3.26 o 
   0   7  17        0.03        0.24      1.35 o 
   1   7  17        0.38        1.22      1.38 o 
  -5   0  18        0.01       -0.63      1.21 o 
  -4   0  18       21.44       20.88      2.35 o 
  -3   0  18        2.10        0.90      0.83 o 
  -2   0  18       39.59       41.21      3.10 o 
  -1   0  18       42.31       40.99      3.31 o 
   0   0  18        4.35        6.32      1.56 o 
   1   0  18        2.90        1.62      1.41 o 
   2   0  18        5.80       10.60      2.12 o 
   3   0  18        4.30        2.78      1.77 o 
  -5   1  18        0.06        0.40      1.11 o 
  -4   1  18        9.56        7.38      1.02 o 
  -3   1  18        0.02        0.12      0.49 o 
  -2   1  18        5.28        7.32      1.07 o 
  -1   1  18       63.95       65.03      2.98 o 
   0   1  18        0.00        0.39      0.78 o 
   1   1  18        0.85        2.39      1.54 o 
   2   1  18        0.98        0.48      0.91 o 
   3   1  18        0.01        0.21      0.96 o 
  -5   2  18        0.27        1.14      1.15 o 
  -4   2  18        0.03       -0.30      0.66 o 
  -3   2  18        6.52        4.20      1.04 o 
  -2   2  18       11.35        9.07      1.05 o 
  -1   2  18       10.91        9.57      1.42 o 
   0   2  18       56.08       55.76      2.90 o 
   1   2  18        0.15        0.86      0.84 o 
   2   2  18        1.67        0.53      0.91 o 
   3   2  18        2.44        4.99      1.47 o 
  -5   3  18        0.29        1.12      1.33 o 
  -4   3  18       11.37       12.20      1.52 o 
  -3   3  18       25.72       28.58      1.68 o 
  -2   3  18        0.07        1.31      0.61 o 
  -1   3  18        9.76       11.63      1.29 o 
   0   3  18        0.76       -0.88      0.88 o 
   1   3  18        0.70        0.39      0.85 o 
   2   3  18        0.49        0.13      0.89 o 
   3   3  18       12.03        9.32      1.76 o 
  -4   4  18        4.88        3.77      1.32 o 
  -3   4  18        0.28        0.45      0.97 o 
  -2   4  18       23.91       23.79      1.53 o 
  -1   4  18        0.19       -0.42      0.58 o 
   0   4  18       26.17       26.76      2.29 o 
   1   4  18        7.50       10.05      1.48 o 
   2   4  18        4.04        5.27      1.40 o 
  -4   5  18        3.35        5.07      1.39 o 
  -3   5  18        1.05        1.06      0.99 o 
  -2   5  18        0.28        2.13      1.46 o 
  -1   5  18       14.16       16.86      2.52 o 
   0   5  18        4.10        3.68      1.33 o 
   1   5  18        8.40       10.13      1.63 o 
   2   5  18        3.43        2.62      1.73 o 
  -3   6  18        2.34        0.76      1.73 o 
  -2   6  18        8.82        9.60      1.79 o 
  -1   6  18       13.86       17.15      2.90 o 
   0   6  18        2.02        6.40      3.43 o 
   1   6  18        7.43        7.10      1.42 o 
  -1   7  18        1.93       -0.11      2.04 o 
   0   7  18        0.00        0.03      1.30 o 
  -5   1  19        0.02        0.30      1.01 o 
  -4   1  19        2.21        3.39      0.97 o 
  -3   1  19        0.06        0.10      0.57 o 
  -2   1  19       15.88       16.79      1.40 o 
  -1   1  19       12.66       14.10      1.59 o 
   0   1  19        2.64        7.69      1.44 o 
   1   1  19        0.80        0.58      1.03 o 
   2   1  19        0.18        0.61      0.97 o 
   3   1  19        0.58        3.60      1.40 o 
  -4   2  19        0.48       -0.09      0.77 o 
  -3   2  19        8.51        7.90      1.05 o 
  -2   2  19        5.75        6.22      0.89 o 
  -1   2  19        5.29        7.60      1.24 o 
   0   2  19       27.60       30.39      2.24 o 
   1   2  19        0.28        1.06      0.95 o 
   2   2  19        0.91        4.23      2.21 o 
  -4   3  19        4.99        7.56      1.39 o 
  -3   3  19        0.17        0.00      0.64 o 
  -2   3  19        0.00        2.29      2.10 o 
  -1   3  19       21.81       20.96      2.35 o 
   0   3  19        1.74        2.94      1.11 o 
   1   3  19        0.04        0.71      0.95 o 
   2   3  19        1.85        1.64      1.14 o 
  -4   4  19        2.10        1.66      1.10 o 
  -3   4  19        4.89        9.77      1.81 o 
  -2   4  19        7.00        8.13      2.21 o 
  -1   4  19        8.99       11.30      1.61 o 
   0   4  19       33.73       38.65      2.54 o 
   1   4  19       50.09       45.77      3.17 o 
   2   4  19        0.32        0.34      0.91 o 
  -3   5  19        2.24        4.56      2.45 o 
  -2   5  19        2.23        4.41      3.60 o 
  -1   5  19        0.02        2.30      2.80 o 
   0   5  19        1.56        1.56      0.98 o 
   1   5  19        2.83        4.68      1.38 o 
  -2   6  19        0.36        1.34      1.61 o 
  -1   6  19        0.00       -0.60      1.51 o 
   0   6  19        0.01       -1.13      2.11 o 
  -4   0  20       22.72       18.61      2.30 o 
  -3   0  20        0.54        2.11      1.73 o 
  -2   0  20       34.12       33.44      3.22 o 
  -1   0  20        0.73        1.80      1.35 o 
   0   0  20       17.06       16.38      3.47 o 
   1   0  20        0.14        0.47      2.79 o 
   2   0  20        0.01        2.69      3.23 o 
  -4   1  20        1.91        1.56      0.89 o 
  -3   1  20       15.48       19.36      1.69 o 
  -2   1  20        3.33        8.21      1.25 o 
  -1   1  20       23.47       29.07      2.07 o 
   0   1  20        5.09        9.46      1.88 o 
   1   1  20        0.01        1.68      1.05 o 
   2   1  20        0.52        0.64      1.27 o 
  -4   2  20        0.11        0.89      1.68 o 
  -3   2  20        0.62        1.42      0.94 o 
  -2   2  20        1.15        2.79      0.93 o 
  -1   2  20        4.31        4.46      1.10 o 
   0   2  20        0.15        1.19      0.93 o 
   1   2  20        0.03       -0.69      0.96 o 
   2   2  20        4.24        5.23      1.46 o 
  -4   3  20        0.21        0.19      1.07 o 
  -3   3  20        5.02        6.07      1.55 o 
  -2   3  20        4.80        6.19      1.48 o 
  -1   3  20        2.44        3.88      1.86 o 
   0   3  20        2.48        2.95      1.33 o 
   1   3  20        0.10        1.17      1.01 o 
   2   3  20        2.28        2.69      1.27 o 
  -3   4  20        0.27        1.25      1.64 o 
  -2   4  20        1.87        4.32      3.53 o 
  -1   4  20        0.02       -0.55      1.24 o 
   0   4  20        0.26        0.16      0.94 o 
   1   4  20        6.33        6.35      1.44 o 
  -2   5  20        9.86       11.81      2.85 o 
  -1   5  20        1.29        5.31      2.28 o 
   0   5  20        3.48        7.47      2.29 o 
  -4   1  21        6.47        6.59      2.92 o 
  -3   1  21        3.19        1.16      1.08 o 
  -2   1  21        3.01        4.86      1.56 o 
  -1   1  21        3.80        2.55      1.04 o 
   0   1  21        3.09        5.02      1.29 o 
   1   1  21        0.88        2.63      1.23 o 
  -3   2  21        6.00        8.18      1.73 o 
  -2   2  21        1.88        5.91      1.99 o 
  -1   2  21        2.49        2.00      1.05 o 
   0   2  21        0.00        1.81      1.08 o 
   1   2  21        6.14        7.21      1.56 o 
  -3   3  21        3.92        8.35      2.34 o 
  -2   3  21        0.06       -1.21      1.21 o 
  -1   3  21       10.97       14.14      2.55 o 
   0   3  21        0.15        1.16      1.78 o 
   1   3  21        0.49        1.33      1.19 o 
  -2   4  21        0.59        1.84      2.21 o 
  -1   4  21        0.85        0.72      1.14 o 
   0   4  21        1.75        0.68      1.18 o 
  -3   0  22        2.33       -2.58      2.58 o 
  -2   0  22        8.47       10.20      2.75 o 
  -1   0  22        2.44        5.91      3.53 o 
   0   0  22        2.41        2.31      1.68 o 
   1   0  22        1.40        1.57      2.51 o 
  -3   1  22        5.39        6.76      2.68 o 
  -2   1  22       11.72       14.01      1.94 o 
  -1   1  22        0.87        0.97      0.94 o 
   0   1  22        6.56        8.85      1.57 o 
   1   1  22        0.31        0.56      1.09 o 
  -2   2  22        1.31        0.82      1.26 o 
  -1   2  22        3.00        3.53      1.27 o 
   0   2  22        1.93        5.59      1.44 o 
  -2   3  22        2.30        1.73      1.68 o 
  -1   3  22       15.99       22.19      2.70 o 
   0   3  22        1.97        5.37      2.20 o 
  -1   1  23        1.72        1.77      1.17 o 
                                                 
